# Supplementary material for: Escherichia coli ST117: exploring the zoonotic hypothesis
Source: Microbiol Spectr. 2024 Sep 6;12(10):e00466-24. doi: 10.1128/spectrum.00466-24 (PMC11448156; doi:10.1128/spectrum.00466-24)
Supplement: Table S1 — Extended details on the genotypic and phenotypic results of the 61 APEC isolates analyzed in this study. [file spectrum.00466-24-s0002.xlsx]

## Sheet: Sheet1
Table S1: Extended details on the genotypic and phenotypic results of the 61 APEC isolates analyzed in this study.
			Isolate details											Genotypic resistance																		Phenotypic resistance (μg/mL)
ID	Year	Farm/State	Serotype	Phylogroup	MLST	FimH type	Plasmids	MDR	Beta-lactamase (not ESBL or carbapenemase)	ESBL (AmpC type)	ESBL	Fosfomycin	Fluoroquinolone	Quinolone	Sulfonamide	Gentamicin	Streptomycin	Kanamycin	Gentamicin/Kanamycin/Tobramycin	Tetracycline	Colistin	Chloramphenicol/Florfenicol	Trimethoprim	Macrolide	Ampicillin	Meropenem	Azithromycin	Ciprofloxacin	Amikacin	Gentamicin	Tigecycline	Ceftazidime	Cefotaxime	Colistin	Chloramphenicol	Nalidixic Acid	Tetracycline	Trimethoprim	Sulfamethoxazole	Fosfomycin	Virulence	ColV-like plasmid carrier
APEC_70	2019	Broilers/RS	O78:H4	G	ST117	H97	Col(MG828), IncFIB(AP001918), IncI1, IncFII(pHN7A8)	N					gyrA_S83L												1(S)	0.03 (S)	4(S)	.25(S)	4(S)	.5(S)	.25(S)	1(S)	.25(S)	<=1(S)	<=8(S)	64(R)	<=8(S)	<=4(S)	8(S)	<=.25(S)	cvaC,fdeC,ireA,iroB,iroC,iroD,iroE,iroN,iss,iucA,iucB,iucC,iucD,iutA,lpfA,mchF,ompT,pic,sitA,sslE,vactox,ybtP,ybtQ	Y
APEC_71	2019	Broilers/RS	O161:H4	G	ST117	H97	IncN, IncFIB(AP001918), IncFIC(FII), IncFII(pHN7A8)	N			blaCTX-M-55														32(R)	0.03 (S)	4(S)	.03(S)	4(S)	.5(S)	.25(S)	8(R)	4(R)	<=1(S)	<=8(S)	<=4(S)	<=8(S)	<=4(S)	8(S)	<=.25(S)	cvaC,fdeC,hlyE,hlyF,ireA,iroB,iroC,iroD,iroE,iroN,iss,iucA,iucB,iucC,iucD,iutA,lpfA,mchF,ompT,pic,sitA,sslE,tsh,vactox,ybtP,ybtQ	Y
APEC_77	2019	Broilers/RS	O86:H2	D	ST349	H54	IncFII(pCoo), IncI1, IncFIB(AP001918)	Y	blaTEM-1							aac(3)-IId				tet(A)					32(R)	0.03 (S)	2(S)	0,015(S)	4(S)	16(R)	.25(S)	1(S)	.25(S)	<=1(S)	<=8(S)	<=4(S)	32(R)	<=4(S)	8(S)	<=.25(S)	air,cvaC,eilA,espX1,fdeC,hlyF,iha,iroB,iroC,iroD,iroE,iroN,iss,mchB,mchF,ompT,sitA,ybtP,ybtQ	Y
APEC_79	2019	Broilers/RS	O161:H4	G	ST117	H97	IncN, IncFIB(AP001918), IncFIC(FII), IncFII(pHN7A8), Col156	N			blaCTX-M-55														32(R)	0.03 (S)	2(S)	0,015(S)	4(S)	.5(S)	.25(S)	4(R)	4(R)	<=1(S)	<=8(S)	<=4(S)	<=8(S)	.25(S)	32(S)	<=.25(S)	cvaC,fdeC,hlyE,hlyF,ireA,iroB,iroC,iroD,iroE,iroN,iss,iucA,iucB,iucC,iucD,iutA,lpfA,mchF,ompT,pic,sitA,sslE,tsh,vactox,ybtP,ybtQ	Y
APEC_82	2019	Broilers/RS	O86:H2	D	ST349	H54	IncFII(pCoo), IncI2, IncI1, IncFIB(AP001918)	Y	blaTEM-1							aac(3)-IId		aph(3')-Ia		tet(A)					32(R)	0.03 (S)	2(S)	0,015(S)	4(S)	16(R)	.25(S)	1(S)	.25(S)	<=1(S)	<=8(S)	<=4(S)	32(R)	<=4(S)	512(R)	<=.25(S)	cvaC,eilA,espX1,fdeC,hlyF,iha,iroB,iroC,iroD,iroE,iroN,iss,mchB,mchF,ompT,sitA,ybtP,ybtQ	Y
APEC_84	2019	Broilers/RS	ONT:H2	D	ST349	H54	IncFII(pCoo), IncFIB(AP001918)	N	blaTEM-1							aac(3)-IId									32(R)	0.03 (S)	2(S)	0,015(S)	4(S)	16(R)	.25(S)	1(S)	.25(S)	<=1(S)	<=8(S)	<=4(S)	<=8(S)	<=4(S)	512(R)	<=.25(S)	air,cvaC,eilA,espX1,fdeC,hlyF,iha,iroB,iroC,iroD,iroE,iroN,iss,mchB,mchF,ompT,sitA,ybtP,ybtQ	Y
APEC_85	2019	Broilers/RS	O161:H4	G	ST117	H97	IncN, IncFIB(AP001918), IncFII(pHN7A8), IncFIC(FII), Col156	N			blaCTX-M-55														32(R)	0.03 (S)	2(S)	0,015(S)	4(S)	.5(S)	.25(S)	4(R)	4(R)	<=1(S)	<=8(S)	<=4(S)	<=8(S)	<=4(S)	8(S)	<=.25(S)	cvaC,fdeC,hlyE,hlyF,ireA,iroB,iroC,iroD,iroE,iroN,iss,iucA,iucB,iucC,iucD,iutA,lpfA,mchF,ompT,pic,sitA,sslE,tsh,vactox,ybtP,ybtQ	Y
APEC_88	2019	Broilers/RS	ONT:H4	G	ST117	H97	IncN, IncFII(pHN7A8)	N			blaCTX-M-55														32(R)	0.03 (S)	8(S)	.03(S)	4(S)	.5(S)	.25(S)	4(R)	4(R)	<=1(S)	<=8(S)	<=4(S)	<=8(S)	<=4(S)	8(S)	<=.25(S)	fdeC,hlyE,hlyF,ireA,iss,lpfA,ompT,pic,sitA,sslE,vactox,ybtP,ybtQ	N
APEC_92	2019	Broilers/RS	ONT:H12	B1	ST155	H32	ColpVC, p0111, IncFIB(AP001918)	N	blaTEM-1				qnrB19												32(R)	0.03 (S)	8(S)	.25(S)	4(S)	.5(S)	.25(S)	1(S)	.25(S)	<=1(S)	<=8(S)	<=4(S)	<=8(S)	<=4(S)	8(S)	<=.25(S)	fdeC,hlyF,lpfA,sitA	N
APEC_98	2019	Broilers/RS	O161:H4	G	ST117	H97	IncN, IncFIB(AP001918), IncFII(pHN7A8), IncFIC(FII), Col156	N			blaCTX-M-55														32(R)	0.03 (S)	4(S)	.03(S)	4(S)	.5(S)	.25(S)	8(R)	4(R)	<=1(S)	<=8(S)	<=4(S)	<=8(S)	<=4(S)	8(S)	<=.25(S)	cvaC,fdeC,hlyE,hlyF,ireA,iroB,iroC,iroD,iroE,iroN,iss,iucA,iucB,iucC,iucD,iutA,lpfA,mchF,ompT,pic,sitA,sslE,tsh,vactox,ybtP,ybtQ	Y
APEC_110	2020	Broilers/MG	O114:H4	G	ST117	H97	IncFIC(FII), IncFIB(AP001918), IncFII(pHN7A8)	Y	blaTEM-1		blaCTX-M-55	fosA3	gyrA_D87Y,gyrA_S83L,parC_S80R		sul1,sul2	aac(3)-VIa	aadA1			tet(C)					32(R)	0.03 (S)	2(S)	2(R)	4(S)	8(R)	>.5(R)	4(R)	4(R)	<=1(S)	<=8(S)	64(R)	<=8(S)	.25(S)	512(R)	256(R)	air,csg,eilA,espX1,etsC,fdeC,fep,fes,fim,hlyF,iha,iroB,iroC,iroD,iroE,iroN,irp,iss,iutA,mchB,mchF,kps,ompA,ompT,sitA,ybtP,ybtQ	Y
APEC_111	2020	Broilers/MG	O86:H2	D	ST349	H54	IncFII(pCoo), IncI1, IncFIB(AP001918)	Y	blaTEM-1				qnrB19			aac(3)-IId		aph(3')-Ia		tet(A)					32(R)	0.03 (S)	2(S)	.25(S)	4(S)	16(R)	.25(S)	1(S)	.25(S)	<=1(S)	<=8(S)	<=4(S)	32(R)	<=4(S)	8(S)	<=.25(S)	air,csg,cvaC,eilA,espX1,fdeC,fep,fes,fim,hlyF,iha,iroB,iroC,iroD,iroE,iroN,irp,iss,mchB,mchF,kps,ompA,ompT,sitA,ybtP,ybtQ	Y
APEC_113	2020	Broilers/MG	O45:H23	B1	ST224	H61	IncFIB(AP001918), IncI1, IncFII(pCoo), IncFII(pHN7A8), IncX1	Y			blaCTX-M-55		gyrA_D87N,gyrA_S83L,parC_S80I,parE_S458A		sul2,sul3		aadA1,aadA2,aph(3'')-Ib,aph(6)-Id			tet(A)		cmlA1, floR	dfrA12		32(R)	0.03 (S)	2(S)	8(R)	4(S)	16(R)	.25(S)	4(R)	4(R)	<=1(S)	<=8(S)	64(R)	32(R)	16(R)	512(R)	<=.25(S)	astA,csg,cvaC,espX1,fdeC,fep,fes,fim,fyu,hlyF,iroB,iroC,iroD,iroE,iroN,iss,iucA,iucB,iucC,iucD,iutA,lpfA,ompA	Y
APEC_114	2020	Broilers/MG	O45:H19	E	ST371	H142	IncI1, IncFIC(FII), ColpVC, IncX1, IncFIB(AP001918)	Y	blaTEM-1			fosA3	qnrS1	gyrA_D87G		aac(3)-IId									32(R)	0.03 (S)	2(S)	.25(S)	4(S)	16(R)	.25(S)	1(S)	.25(S)	<=1(S)	<=8(S)	>=32(R)	<=8(S)	<=4(S)	8(S)	256(R)	air,csg,eilA,espX1,etsC,fdeC,fep,fes,fim,hlyF,ireA,iroB,iroC,iroD,iroE,iroN,iss,iucA,iucB,iucC,iucD,iutA,lpfA1,ompA,ompT,sitA,tsh	Y
APEC_115	2020	Broilers/MG	O53:H4	G	ST117	H97	ColpVC, IncFIB(AP001918), IncFIC(FII)	Y					gyrA_S83L		sul1		aadA1		ant(2'')-Ia	tet(B)					1(S)	0.03 (S)	4(S)	.25(S)	4(S)	>2(R)	.25(S)	1(S)	.25(S)	<=1(S)	<=8(S)	64(R)	32(R)	<=4(S)	512(R)	<=.25(S)	csg,cvaC,etsC,fdeC,fep,fes,fim,fyu,ireA,iroB,iroC,iroD,iroE,iroN,irp,iss,iucA,iucB,iucC,iucD,iutA,lpfA,mchF,ompA,ompT,pic,sitA,sslE,tsh,ybtP,ybtQ	Y
APEC_116	2020	Broilers/MG	O18:H7	B1	ST351	H31	IncFII(pRSB107), IncFIB(AP001918), ColpVC	N					qnrB19												1(S)	0.03 (S)	2(S)	.25(S)	4(S)	.5(S)	.25(S)	1(S)	.25(S)	<=1(S)	<=8(S)	<=4(S)	<=8(S)	<=4(S)	8(S)	<=.25(S)	csg,capU,cvaC,espX1,etsC,fdeC,fep,fes,fim,iroB,iroC,iroD,iroE,iroN,iss,lpfA,ompA,ompT,sitA	Y
APEC_117	2020	Broilers/MG	O83:H42	F	ST1485	H58	IncX1, IncFIC(FII), IncFIA, IncFIB(AP001918)	Y	blaTEM-1				gyrA_S83L,parC_S80I		sul2		aph(6)-Id			tet(A)			dfrA14		32(R)	0.03 (S)	2(S)	.5(R)	4(S)	.5(S)	.25(S)	1(S)	.25(S)	<=1(S)	<=8(S)	64(R)	32(R)	16(R)	512(R)	<=.25(S)	csg,cvaC,eilA,espX1,etsC,fdeC,fep,fes,fim,hlyF,iroB,iroC,iroD,iroE,iroN,iss,iucA,iucB,iucC,iucD,iutA,kps,lpfA,mchF,ompA,ompT,sfaX,sitA,tsh	Y
APEC_120	2020	Broilers/MG	O31:H4	B2	ST131	H22	IncI1, IncFIB(AP001918), IncFIC(FII)	Y				fosA3	gyrA_S83L			aac(3)-IId									1(S)	0.03 (S)	4(S)	.25(S)	4(S)	16(R)	.25(S)	1(S)	.25(S)	<=1(S)	<=8(S)	64(R)	<=8(S)	.25(S)	8(S)	256(R)	csg,etsC,fdeC,fep,fes,fim,fyu,hlyF,ibeA,iha,iroB,iroC,iroD,iroE,iroN,irp,iss,iucA,iucB,iucC,iucD,iutA,kps,ompA,ompT,sslE,tsh,ybtP,ybtQ	Y
APEC_121	2020	Broilers/MG	O103:H12	A	ST10	H24	IncFIB(AP001918), IncX1, IncQ1	Y	blaTEM-1				qnrB19				aadA12								32(R)	0.03 (S)	4(S)	.25(S)	4(S)	.5(S)	.25(S)	1(S)	.25(S)	<=1(S)	<=8(S)	<=4(S)	<=8(S)	<=4(S)	8(S)	<=.25(S)	astA,csg,fdeC,fep,fes,fim,ompA,ompT,pic,sitA	N
APEC_123	2020	Broilers/MG	O2:H25	G	ST117	H97	IncFIC(FII), IncFIB(AP001918), IncI1, IncFII(29)	Y			blaCTX-M-2		gyrA_S83L,parC_S80R	gyrA_D87G	sul1,sul2	aac(3)-VIa	aadA1,aadA2					cmlA1	dfrA12		32(R)	0.03 (S)	2(S)	>.5(R)	4(S)	16(R)	.25(S)	1(S)	4(R)	<=1(S)	<=8(S)	64(R)	32(R)	<=4(S)	512(R)	<=.25(S)	csg,etsC,fdeC,fes,fim,hlyF,ireA,iroB,iroC,iroD,iroE,iroN,iss,iucA,iucB,iucC,iucD,iutA,lpfA,mchB,mchF,ompA,ompT,pic,sitA,sslE,tsh	Y
APEC_127	2020	Broilers/MG	O53:H4	G	ST117	H97	ColpVC, IncFIC(FII), IncFIB(AP001918)	Y					gyrA_S83L		sul1		aadA1		ant(2'')-Ia	tet(B)					1(S)	0.03 (S)	2(S)	.25(S)	4(S)	>2(R)	.25(S)	.25(S)	.25(S)	<=1(S)	<=8(S)	64(R)	32(R)	<=4(S)	512(R)	<=.25(S)	csg,cvaC,etsC,fdeC,fep,fes,fim,fyu,hlyF,ireA,iroB,iroC,iroD,iroE,iroN,irp,iss,iucA,iucB,iucC,iucD,iutA,lpfA,mchF,ompA,ompT,pic,sitA,sslE,tsh,ybtP,ybtQ	Y
APEC_130	2020	Broilers/MG	O8:H8	B1	ST448	H35	IncFII, IncI1, IncFIB(AP001918)	Y	blaTEM-1			fosA3	gyrA_D87N,gyrA_S83L,parC_S80I,parE_S458T		sul2	aac(3)-IId	aph(3'')-Ib,aph(6)-Id			tet(A)			dfrA5		32(R)	0.03 (S)	2(S)	8(R)	4(S)	16(R)	.25(S)	1(S)	.25(S)	<=1(S)	<=8(S)	64(R)	32(R)	16(R)	512(R)	256(R)	csg,cvaC,espX1,fdeC,fep,fes,fim,fyu,hlyF,iroB,iroC,iroD,iroE,iroN,irp,iss,iucA,iucB,iucC,iucD,iutA,lpfA,mchF,ompA,ompT,sitA,ybtP,ybtQ	Y
APEC_131	2020	Broilers/MG	O114:H23	B1	ST224	H31	IncFII(pCoo), IncI1, IncFIB(AP001918), IncX1	Y	blaTEM-1		blaCTX-M-8	fosA3	gyrA_D87N,gyrA_S83L,parC_S80I,parE_S458A		sul3	aac(3)-IId	aadA1,aadA2					cmlA1	dfrA12		32(R)	0.03 (S)	4(S)	8(R)	4(S)	16(R)	.25(S)	.25(S)	4(R)	<=1(S)	16(R)	64(R)	<=8(S)	16(R)	512(R)	256(R)	csg,cvaC,espX1,fdeC,fep,fes,fim,hlyF,iroB,iroC,iroD,iroE,iroN,iss,lpfA,ompA,sitA	Y
APEC_132	2020	Broilers/MG	O25:H25	F	ST648	H58	IncFIC(FII), IncFIB(AP001918), IncY	Y					gyrA_S83L		sul1,sul2	aac(3)-VIa	aadA1			tet(B)					1(S)	0.03 (S)	2(S)	.25(S)	4(S)	8(R)	>.5(R)	1(S)	.25(S)	<=1(S)	<=8(S)	64(R)	32(R)	<=4(S)	512(R)	<=.25(S)	csg,cvaC,eilA,espX1,fdeC,fep,fes,fim,fyu,hlyF,iroB,iroC,iroD,iroE,iroN,irp,iss,iucA,iucB,iucC,iucD,iutA,kps,lpfA,mchF,ompA,ompT,sitA,tsh	Y
APEC_133	2020	Broilers/MG	O8:H8	B1	ST448	H35	IncFII, IncI1, IncFIB(AP001918)	Y	blaTEM-1				gyrA_D87N,gyrA_S83L,parC_S80I,parE_S458T		sul1,sul2	aac(3)-VIa	aadA1,aph(3'')-Ib,aph(6)-Id			tet(A)			dfrA5		32(R)	0.03 (S)	2(S)	8(R)	4(S)	16(R)	.25(S)	1(S)	.25(S)	<=1(S)	<=8(S)	64(R)	32(R)	16(R)	512(R)	<=.25(S)	csg,cvaC,espX1,fdeC,fep,fes,fim,fyu,hlyF,iroB,iroC,iroD,iroE,iroN,irp,iss,iucA,iucB,iucC,iucD,iutA,kps,lpfA,mchF,ompA,ompT,sfaX,sitA,ybtP,ybtQ	Y
APEC_134	2020	Broilers/MG	O83:H42	F	ST1485	H58	IncFIC(FII), IncX1, IncFIA, IncFIB(AP001918)	Y	blaTEM-1				gyrA_S83L,parC_S80I		sul2		aph(6)-Id			tet(A)			dfrA14		32(R)	0.03 (S)	2(S)	>.5(R)	4(S)	.5(S)	.25(S)	1(S)	.25(S)	<=1(S)	<=8(S)	>=32(R)	>=16(R)	16(R)	512(R)	<=.25(S)	cvaC,eilA,espX1,etsC,fdeC,hlyF,iroB,iroC,iroD,iroE,iroN,iss,iucA,iucB,iucC,iucD,iutA,lpfA,mchF,ompT,sitA,tsh	Y
APEC_135	2020	Broilers/MG	O5:H20	B1	ST6448	H60	IncI1, IncFIB(AP001918), IncFIC(FII)	Y				fosA3	gyrA_D87N,gyrA_S83L,parC_S80I		sul1,sul2	aac(3)-VIa	aadA1,aadA5						dfrA17		1(S)	0.03 (S)	S(S)	8(R)	4(S)	8(R)	.25(S)	1(S)	.25(S)	<=1(S)	<=8(S)	64(R)	<=8(S)	16(R)	512(R)	256(R)	cvaC,espX1,fdeC,hlyF,iroB,iroC,iroD,iroE,iroN,iss,iucA,iucB,iucC,iucD,iutA,mchF,tsh	Y
APEC_136	2020	Broilers/MG	O18:H7	B1	ST351	H31	IncFIB(AP001918), IncFII, IncI1, IncQ1	Y	blaTEM-1						sul2		aph(3'')-Ib,aph(6)-Id	aph(3')-Ia		tet(A)			dfrA5		32(R)	0.03 (S)	2(S)	0,015(S)	4(S)	16(R)	.25(S)	1(S)	.25(S)	<=1(S)	<=8(S)	<=4(S)	32(R)	16(R)	512(R)	<=.25(S)	cvaC,espX1,fdeC,iroB,iroC,iroD,iroE,iroN,iss,iucA,iucB,iucC,iucD,iutA,lpfA,mchF,ompT,sitA	Y
APEC_140	2020	Broilers/MG	ONT:H7	B2	ST95	H30	IncFIB(AP001918)	N																	1(S)	0.03 (S)	4(S)	0,015(S)	4(S)	.5(S)	.25(S)	1(S)	.25(S)	<=1(S)	<=8(S)	<=4(S)	<=8(S)	<=4(S)	512(R)	<=.25(S)	cvaC,etsC,fdeC,ireA,iroB,iroC,iroD,iroE,iroN,iss,iucA,iucB,iucC,iucD,iutA,mchF,ompT,papA,papC,papE,papF,papG-II,sitA,sslE,vactox,ybtP,ybtQ	Y
APEC_141	2020	Broilers/MG	O18:H7	B1	ST351	H1873	IncFIB(AP001918), IncFIC(FII)	Y	blaTEM-1				gyrA_D87N,gyrA_S83L,parC_S80I		sul1,sul2	aac(3)-IId	aadA5,aph(3'')-Ib,aph(6)-Id			tet(A)			dfrA17	mph(A)	32(R)	0.03 (S)	2(S)	8(R)	4(S)	16(R)	.25(S)	1(S)	.25(S)	<=1(S)	<=8(S)	64(R)	32(R)	16(R)	512(R)	<=.25(S)	cvaC,espX1,fdeC,hlyF,iroB,iroC,iroD,iroE,iroN,iss,iucA,iucB,iucC,iucD,iutA,lpfA	Y
APEC_155	2017	Egg-laying/MG	O17:H34	D	ST1158	H47	IncB/O/K/Z, Col156, Col8282, ColpVC, IncFIB(AP001918)	Y		blaCMY-2			parE_D475E		sul2		aadA1,aph(3'')-Ib,aph(6)-Id	aph(3')-Ia		tet(B)			dfrA1		32(R)	0.03 (S)	4(S)	0,015(S)	4(S)	16(R)	>.5(R)	4(R)	4(R)	<=1(S)	<=8(S)	<=4(S)	32(R)	16(R)	512(R)	<=.25(S)	air,astA,eilA,espX1,etsC,fdeC,hlyF,iha,ireA,iss,iucA,iucB,iucC,iucD,iutA,ompT,papC,papE,papF,papG-II,sitA,sslE	Y
APEC_165	2017	Egg-laying/MG	O12:H4	G	ST117	H151	IncFIC(FII), IncI1, IncFIB(AP001918), IncX4	N					gyrA_S83L								mcr-1.1				1(S)	0.03 (S)	2(S)	.25(S)	4(S)	0.5(S)	.25(S)	1(S)	.25(S)	>2(R)	<=8(S)	64(R)	<=8(S)	.5(S)	8(S)	<=.25(S)	etsC,fdeC,hlyE,ireA,iss,iucA,iucB,iucC,iucD,iutA,lpfA,ompT,pic,sitA,sslE,tsh,vactox,ybtP,ybtQ	Y
APEC_168	2017	Egg-laying/MG	O24:H4	G	ST117	H97	IncFIC(FII), IncX4, IncFIB(AP001918)	Y					gyrA_D87N,gyrA_S83L,parC_E84K		sul3		aadA1,aadA2			tet(A)	mcr-1.1	cmlA1	dfrA12		1(S)	0.03 (S)	4(S)	8(R)	4(S)	16(R)	.25(S)	1(S)	.25(S)	>2(R)	<=8(S)	64(R)	32(R)	16(R)	512(R)	<=.25(S)	cdtB,etsC,fdeC,hlyE,ireA,iroB,iroC,iroD,iroE,iroN,iss,iucA,iucC,iucD,iutA,lpfA,sitA,sslE,vactox,ybtP,ybtQ	Y
APEC_169	2017	Egg-laying/MG	ONT:H45	D	ST4243	H1002	Col156, Col8282, IncFIB(AP001918)	Y					qnrB19		sul2					tet(B)			dfrA1		1(S)	0.03 (S)	2(S)	.25(S)	4(S)	.5(S)	>.5(R)	1(S)	.25(S)	<=1(S)	<=8(S)	<=4(S)	32(R)	16(R)	512(R)	<=.25(S)	astA,eilA,espX1,fdeC,iha,iss,iucA,iucB,iucC,iucD,iutA,sitA	N
APEC_170	2017	Egg-laying/MG	O82:H40	B1	ST9479	H60	IncFII(pCoo), IncX4, IncFIB(AP001918)	Y				fosA7.5								tet(B)	mcr-1.1				1(S)	0.03 (S)	2(S)	0,015(S)	4(S)	.5(S)	.25(S)	1(S)	.25(S)	<=1(S)	<=8(S)	<=4(S)	32(R)	<=4(S)	8(S)	256(R)	astA,espX1,fdeC,lpfA,ompT,ybtP,ybtQ	N
APEC_174	2017	Egg-laying/MG	O78:H9	C	ST23	H35	Col156, p0111, IncB/O/K/Z, IncFIB(AP001918)	Y	blaTEM-135	blaCMY-2										tet(A)					32(R)	0.03 (S)	4(S)	0,015(S)	4(S)	.5(S)	>.5(R)	8(R)	4(R)	<=1(S)	<=8(S)	<=4(S)	32(R)	<=4(S)	512(R)	<=.25(S)	cvaC,espX1,fdeC,hlyF,iroB,iroC,iroD,iroE,iroN,iss,iucA,iucB,iucC,iucD,iutA,lpfA,ompT,sitA	Y
APEC_179	2017	Egg-laying/MG	O15:H6	D	ST2309	H270	IncB/O/K/Z, Col156, Col156, Col8282, p0111, ColpVC, IncFIB(AP001918)	Y			blaCTX-M-2		gyrA_D87N,gyrA_S83L,parC_S80I,parE_I355T		sul1		aadA1			tet(B)					32(R)	0.03 (S)	4(S)	8(R)	4(S)	.5(S)	>.5(R)	1(S)	4(R)	<=1(S)	<=8(S)	64(R)	32(R)	.25(S)	512(R)	<=.25(S)	astA,eilA,espX1,etsC,fdeC,hlyF,iha,iss,iucA,iucB,iucC,iucD,iutA,ompT,sitA,sslE,ybtP,ybtQ	Y
APEC_180	2017	Egg-laying/MG	O24:H4	G	ST117	H97	IncFIC(FII)_1 IncX4_1 IncFIB(AP001918)_1	Y					gyrA_D87N,gyrA_S83L,parC_E84K		sul3		aadA1,aadA2			tet(A)	mcr-1.1	cmlA1	dfrA12		1(S)	0.03 (S)	S(S)	8(R)	4(S)	.5(S)	.25(S)	1(S)	.25(S)	<=1(S)	>8(R)	64(R)	>=16(R)	16(R)	512(R)	<=.25(S)	cdtB,etsC,fdeC,hlyE,ireA,iroB,iroC,iroD,iroE,iroN,iss,iucA,iucB,iucC,iucD,iutA,lpfA,ompT,sitA,sslE,vactox,ybtP,ybtQ	Y
APEC_185	2017	Egg-laying/MG	O4:H21	D	ST115	H270	IncFIB(AP001918), Col8282, p0111	Y		blaCMY-2			gyrA_S83L		sul2		aph(3'')-Ib,aph(6)-Id	aph(3')-Ia		tet(B)					32(R)	0.03 (S)	2(S)	.25(S)	16(R)	16(R)	>.5(R)	4(R)	4(R)	<=1(S)	<=8(S)	<=4(S)	32(R)	<=4(S)	512(R)	<=.25(S)	cvaC,eilA,espX1,fdeC,iha,iroB,iroC,iroD,iroE,iroN,iss,iucA,iucB,iucC,iucD,iutA,mchF,ompT,papC,papE,papF,papG-II,tsh	Y
APEC_188	2017	Egg-laying/MG	ONT:H2	B1	ST2599	H32	IncFIA(HI1), IncHI1A, IncHI1B(R27), IncFIC(FII), p0111, IncFIB(AP001918)	Y	blaTEM-1			fosA7.5	gyrA_D87N,gyrA_S83L,parC_S80I		sul1,sul2	aac(3)-IId	aadA22,aadA5,aph(3'')-Ib,aph(6)-Id			tet(A)			dfrA17	mph(A)	32(R)	0.03 (S)	8(S)	4(R)	4(S)	16(R)	.25(S)	1(S)	.25(S)	<=1(S)	<=8(S)	64(R)	32(R)	16(R)	512(R)	256(R)	cvaC,espX1,fdeC,hlyF,iroB,iroC,iroD,iroE,iroN,iss,iucA,iucB,iucC,iucD,iutA,lpfA,ompT,sitA	Y
APEC_193	2017	Egg-laying/MG	ONT:H38	A	CC10 (ST novel)	H740	p0111, IncX4, IncFIB(AP001918), IncFII(pCoo), Col156, IncI1, IncI2	Y			blaCTX-M-2				sul1,sul3	aac(3)-VIa	aadA1,aadA2			tet(A)	mcr-1.1	cmlA1	dfrA12		32(R)	0.03 (S)	2(S)	0,015(S)	4(S)	16(R)	.25(S)	2(S)	4(R)	>2(R)	<=8(S)	<=4(S)	32(R)	16(R)	512(R)	<=.25(S)	cvaC,hlyF,iroB,iroC,iroD,iroE,iroN,iss,sitA	Y
APEC_195	2017	Egg-laying/MG	ONT:H11	A	ST10	NA	no replicons found	N																	2(S)	0.03 (S)	4(S)	0,015(S)	4(S)	1(S)	.25(S)	.5(S)	.25(S)	<=1(S)	<=8(S)	<=4(S)	<=8(S)	1(S)	8(S)	<=.25(S)	csgA, fdeC, fimH, hlyE	N
APEC_200	2017	Egg-laying/MG	O4:H21	D	ST115	H270	p0111, Col156, Col8282, IncFIB(AP001918)	Y		blaCMY-2			gyrA_S83L		sul2		aph(3'')-Ib,aph(6)-Id	aph(3')-Ia		tet(B)					32(R)	0.03 (S)	2(S)	.12(S)	4(S)	16(R)	.25(S)	4(R)	4(R)	<=1(S)	<=8(S)	>=32(R)	>=16(R)	16(R)	512(R)	<=.25(S)	cvaC,eilA,espX1,etsC,fdeC,hlyF,iha,iroB,iroC,iroD,iroE,iroN,iss,iucA,iucB,iucC,iucD,iutA,mchF,ompT,papC,papE,papF,papG-II,tsh	Y
APEC_258	2020	Broiler/PR	O31:H4	B2	ST131	H22	IncFIB(AP001918), IncX1, IncFII, IncFIC(FII)	Y	blaTEM-1				gyrA_S83L				aadA12	aph(3')-Ia		tet(B)					32(R)	0.03 (S)	8(S)	.25(S)	64(R)	4(R)	.25(S)	1(S)	.25(S)	<=1(S)	<=8(S)	>=32(R)	32(R)	<=4(S)	64(S)	<=.25(S)	cvaC,fdeC,hlyF,ibeA,iroB,iroC,iroD,iroE,iroN,iss,iucA,iucB,iucC,iucD,iutA,mchF,ompT,sitA,sslE,tsh,ybtP,ybtQ	Y
APEC_260	2020	Broiler/PR	O12:H4	G	ST117	H97	Col156	N																	1(S)	0.03 (S)	2(S)	0,015(S)	4(S)	.5(S)	.25(S)	1(S)	.25(S)	<=1(S)	<=8(S)	<=4(S)	<=8(S)	<=4(S)	8(S)	<=.25(S)	etsC,fdeC,iha,ireA,lpfA,ompT,pic,sitA,sslE,vactox	N
APEC_261	2020	Broiler/PR	ONT:H9	C	ST23	NA	IncX4	N																	1(S)	0.03 (S)	2(S)	0,015(S)	4(S)	.5(S)	.25(S)	1(S)	.25(S)	<=1(S)	<=8(S)	<=4(S)	<=8(S)	<=4(S)	8(S)	<=.25(S)	espX1,fdeC,iss,lpfA,ompT,sitA,ybtP,ybtQ	N
APEC_262_1	2020	Broiler/PR	O4:H21	D	ST115	H270	Col8282, Col156, p0111, ColpVC, IncFIB(AP001918)	Y		blaCMY-2			gyrA_S83L		sul2		aph(3'')-Ib,aph(6)-Id	aph(3')-Ia		tet(B)					32(R)	0.03 (S)	2(S)	.25(S)	4(S)	16(R)	>.5(R)	4(R)	4(R)	<=1(S)	<=8(S)	64(R)	32(R)	<=4(S)	512(R)	<=.25(S)	cvaC,eilA,espX1,etsC,fdeC,hlyF,iha,iroB,iroC,iroD,iroE,iroN,iss,iucA,iucB,iucC,iucD,iutA,mchF,papC,papE,papF,papG-II,sitA,tsh	Y
APEC_262_2	2020	Broiler/PR	O1:H7	B2	ST95	H30	IncFIB(AP001918), IncFIC(FII), IncFIB(AP001918), IncFII, ColpVC	N					qnrB19												1(S)	0.03 (S)	2(S)	.25(S)	4(S)	.5(S)	.25(S)	1(S)	.25(S)	<=1(S)	<=8(S)	<=4(S)	<=8(S)	<=4(S)	8(S)	<=.25(S)	cvaC,fdeC,ireA,iroB,iroC,iroD,iroE,iroN,iss,iucA,iucB,iucC,iucD,iutA,mchF,ompT,papA,papC,papE,papF,papG-II,sitA,sslE,vactox,ybtP,ybtQ	Y
APEC_263	2020	Broiler/PR	O103:H21	B1	ST101	H86	ColpVC_1 IncFIC(FII)_1 IncFIB(AP001918)_1 IncFII_1	N	blaTEM-1																32(R)	0.03 (S)	2(S)	0,015(S)	4(S)	.5(S)	.25(S)	1(S)	.25(S)	<=1(S)	<=8(S)	<=4(S)	<=8(S)	<=4(S)	8(S)	<=.25(S)	cvaC,espX1,etsC,fdeC,iha,iroB,iroC,iroD,iroE,iroN,iss,iucA,iucB,iucC,iucD,iutA,lpfA,mchF,ompT,sitA,tsh	Y
APEC_264	2020	Broiler/PR	O103:H21	B1	ST101	H86	IncFIC(FII), IncFII, IncFIB(AP001918), IncFII, ColpVC	N	blaTEM-1																32(R)	0.03 (S)	2(S)	0,015(S)	4(S)	.5(S)	.25(S)	1(S)	.25(S)	<=1(S)	<=8(S)	<=4(S)	<=8(S)	.25(S)	8(S)	<=.25(S)	cvaC,espX1,etsC,fdeC,iha,iroB,iroC,iroD,iroE,iroN,iss,iucA,iucB,iucC,iucD,iutA,lpfA,ompT,mchF,sitA,tsh	Y
APEC_265	2020	Broiler/PR	O103:H21	B1	ST101	H86	ColpVC, IncFIC(FII), IncFIB(AP001918), IncFII	N	blaTEM-1																32(R)	0.03 (S)	8(S)	0,015(S)	4(S)	.5(S)	.25(S)	1(S)	.25(S)	<=1(S)	<=8(S)	<=4(S)	<=8(S)	<=4(S)	128(S)	<=.25(S)	cvaC,espX1,etsC,fdeC,iha,iroB,iroC,iroD,iroE,iroN,iss,iucA,iucB,iucC,iucD,iutA,lpfA,mchF,ompT,sitA,tsh	Y
APEC_266	2020	Broiler/PR	O7:H4	A	ST93	H27	ColpVC_1 IncQ1_1 IncFIB(AP001918)_1 Col156_1	Y	blaTEM-1						sul1,sul2		aadA1,aph(3'')-Ib,aph(6)-Id			tet(A)			dfrA1		32(R)	0.03 (S)	2(S)	.25(S)	4(S)	.5(S)	.25(S)	1(S)	.25(S)	<=1(S)	<=8(S)	<=4(S)	32(R)	16(R)	512(R)	<=.25(S)	cvaC,etsC,hlyF,iroB,iroC,iroD,iroE,iroN,iss,mchF,ompT,sitA	Y
APEC_269	2020	Broiler/PR	O78:H51	B1	ST155	H32	p0111, IncI1, IncFIC(FII), IncFIB(AP001918), ColpVC	Y	blaTEM-1				gyrA_D87N,gyrA_S83L,parC_S80I		sul1	aac(3)-VIa	aadA1			tet(A)					32(R)	0.03 (S)	4(S)	8(R)	4(S)	8(R)	1(R)	1(S)	.25(S)	<=1(S)	<=8(S)	64(R)	32(R)	<=4(S)	512(R)	<=.25(S)	cvaC,espX1,etsC,fdeC,hlyF,iroB,iroC,iroD,iroE,iroN,iss,iucA,iucB,iucC,iucD,iutA,lpfA,sitA	Y
APEC_270	2020	Broiler/PR	O78:H4	C	ST23	H35	IncQ1, IncI1, IncFIC(FII), IncFIB(AP001918)	Y	blaTEM-1				qnrB19		sul1,sul2		aadA1,aph(3'')-Ib,aph(6)-Id			tet(A)			dfrA1		32(R)	0.03 (S)	4(S)	.25(S)	4(S)	.5(S)	.25(S)	1(S)	.25(S)	<=1(S)	<=8(S)	8(S)	32(R)	16(R)	512(R)	<=.25(S)	cvaC,espX1,etsC,fdeC,hlyF,iroB,iroC,iroD,iroE,iroN,iss,iucA,iucB,iucC,iucD,iutA,lpfA,mchF,ompT,sitA,tsh,ybtP,ybtQ	Y
APEC_271	2020	Broiler/PR	O11:H4	G	ST117	H97	Col(MG828), Col8282, IncI1, IncX4, IncFIC(FII), IncFIB(AP001918)	Y			blaCTX-M-8		gyrA_D87N,gyrA_S83L,parC_S80I		sul3		aadA1,aadA2	aph(3')-Ia		tet(A)	mcr-1.1	cmlA1	dfrA12		32(R)	0.03 (S)	2(S)	4(R)	4(S)	.5(S)	.25(S)	.25(S)	2(R)	>2(R)	<=8(S)	64(R)	<=8(S)	16(R)	512(R)	<=.25(S)	cvaC,etsC,fdeC,hlyF,ireA,iroB,iroC,iroD,iroE,iroN,iss,iucA,iucB,iucC,iucD,iutA,lpfA,mchF,ompT,pic,sitA,sslE,tsh	Y
APEC_274	2020	Broiler/PR	O8:H53	B1	ST345	H31	IncFIB(AP001918)	Y	blaTEM-1				gyrA_D87N,gyrA_S83L,parC_S80I		sul1		aadA2,aph(3'')-Ib,aph(6)-Id			tet(A)			dfrA12		32(R)	0.03 (S)	2(S)	4(R)	4(S)	.5(S)	.25(S)	1(S)	.25(S)	<=1(S)	<=8(S)	64(R)	32(R)	16(R)	512(R)	<=.25(S)	cvaC,espX1,fdeC,hlyF,iroB,iroC,iroD,iroE,iroN,iss,lpfA,sitA	Y
APEC_275	2020	Broiler/PR	O71:H34	G	ST117	H97	IncFIC(FII), ColpVC, IncFIB(AP001918)	Y			blaCTX-M-2		gyrA_S83L,parC_S80R	gyrA_D87G	sul1,sul2	aac(3)-VIa	aadA1,aadA2					cmlA1	dfrA12		32(R)	0.03 (S)	2(S)	4(R)	4(S)	.5(S)	.25(S)	2(S)	4(R)	<=1(S)	<=8(S)	64(R)	<=8(S)	<=4(S)	512(R)	<=.25(S)	cvaC,etsC,fdeC,hlyF,ireA,iroB,iroC,iroD,iroE,iroN,iss,iucA,iucB,iucC,iucD,iutA,lpfA,mchF,ompT,pic,sitA,sslE,tsh	Y
APEC_276	2020	Broiler/PR	O53:H4	G	ST117	H97	IncFIC(FII), ColpVC, IncFIB(AP001918)	Y			blaCTX-M-2		gyrA_S83L		sul1		aadA1		ant(2'')-Ia	tet(B)					32(R)	0.03 (S)	8(S)	1(R)	4(S)	>2(R)	.25(S)	2(S)	4(R)	<=1(S)	<=8(S)	64(R)	32(R)	<=4(S)	512(R)	<=.25(S)	cvaC,etsC,fdeC,ireA,iroB,iroC,iroD,iroE,iroN,iss,iucA,iucB,iucC,iucD,iutA,lpfA,mchF,ompT,pic,sitA,sslE,tsh,vactox,ybtP,ybtQ	Y
APEC_277	2020	Broiler/PR	O71:H34	G	ST117	H97	IncFIC(FII), ColpVC, p0111, IncFIB(AP001918)	Y			blaCTX-M-2		gyrA_S83L,parC_S80R	gyrA_D87G	sul1,sul2	aac(3)-VIa	aadA1,aadA2					cmlA1	dfrA12		32(R)	0.03 (S)	2(S)	2(R)	4(S)	16(R)	.25(S)	1(S)	4(R)	<=1(S)	32(R)	64(R)	<=8(S)	16(R)	512(R)	<=.25(S)	cvaC,etsC,fdeC,hlyF,ireA,iroB,iroC,iroD,iroE,iroN,iss,iucA,iucB,iucC,iucD,iutA,lpfA,mchB,mchF,ompT,pic,sitA,sslE,tsh	Y
APEC_278	2020	Broiler/PR	O71:H34	G	ST117	H97	ColpVC, Col(MG828), p0111, IncFIB(AP001918), IncFIC(FII)	Y			blaCTX-M-2		gyrA_S83L,parC_S80R	gyrA_D87G	sul1,sul2	aac(3)-VIa	aadA1,aadA2					cmlA1	dfrA12		32(R)	0.03 (S)	2(S)	2(R)	4(S)	16(R)	.25(S)	1(S)	4(R)	<=1(S)	32(R)	64(R)	<=8(S)	16(R)	512(R)	<=.25(S)	cvaC,etsC,fdeC,hlyF,ireA,iroB,iroC,iroD,iroE,iroN,iss,iucA,iucB,iucC,iucD,iutA,lpfA,mchB,mchF,ompT,pic,sitA,sslE,tsh	Y
APEC_280	2020	Broiler/PR	O53:H4	G	ST117	H97	IncFIC(FII), ColpVC, IncFIB(AP001918)	Y			blaCTX-M-2		gyrA_S83L		sul1		aadA1		ant(2'')-Ia	tet(B)					32(R)	0.03 (S)	4(S)	.25(S)	4(S)	>2(R)	.25(S)	1(S)	4(R)	<=1(S)	<=8(S)	64(R)	32(R)	<=4(S)	512(R)	<=.25(S)	cvaC,etsC,fdeC,ireA,iroB,iroC,iroD,iroE,iroN,iss,iucA,iucB,iucC,iucD,iutA,lpfA,mchF,ompT,pic,sitA,sslE,tsh,ybtP,ybtQ	Y
