# Supplementary material for: Escherichia coli ST117: exploring the zoonotic hypothesis
Source: Microbiol Spectr. 2024 Sep 6;12(10):e00466-24. doi: 10.1128/spectrum.00466-24 (PMC11448156; doi:10.1128/spectrum.00466-24)
Supplement: Table S2 — Plasmid details of the six long-read sequenced ST117 APEC isolates of this study, featuring farm and isolate origin, virulence and AMR carriage, and highest identity replicons. [file spectrum.00466-24-s0003.xlsx]

## Sheet: Sheet1
Table S2: Plasmid details of the six long-read sequenced ST117 APEC isolates of this study, featuring farm and isolate origin, virulence and AMR carriage, and highest identity replicons.
	Isolate ID	State/Farm system	Plasmid replicon (ColV-like) containing virulence factors of interest	Plasmid replicon containing high-priority AMR	Highest BLASTn identity for plasmids carrying high-priority AMR
1	APEC 79	RS/broiler	IncFIB: cvaC,iroB,iroD,iroE,iroN,iss,iucA,iucB,iucC,iucD,iutA,mchF (~96Kb)	IncFII (F33:A-:B-): blaCTX-M-55, bla-TEM-1 (~91Kb)	IncFII: CP085890 - Klebsiella pneumoniae, China, human (99.79%)
2	APEC 85	RS/broiler	IncFIB: cvaC,iroB,iroC,iroD,iroE,iroN,iss,iucA,iucB,iucC,iucD,iutA,mchF (~96Kb)	IncFII (F33:A-:B-): (blaCTX-M-55, bla-TEM-1) (~91Kb)	IncFII: CP085890 - Klebsiella pneumoniae, China, human (99.99%)
3	APEC 110	MG/broiler	IncFIB: iroB,iroC,iroD,iroN,iss,iucA,iucC,iucD,iutA,tsh (~158Kb)	IncFII (F33:A-:B-): (blaCTX-M-55, bla-TEM-1,fosA3) (~96Kb)	IncFII: MG197502 - Escherichia coli, China, human; MG197495 - Escherichia coli, China, poultry (99.96%)
4	APEC 165	MG/egg-laying	IncFIB: iss,iucA,iucB,iucC,iucD,iutA,tsh (~136Kb)	IncX4: mcr-1.1 (~33Kb)	IncX4: MK869757 - Escherichia coli, South Korea, poultry (imported meat) (99.95%)
5	APEC 168	MG/egg-laying	IncFIB: iroB,iroC,iroD,iroE,iroN,iss,iucA (~96Kb)	IncX4: mcr-1.1(~39Kb)	IncX4: MT929282 - Escherichia coli, Czech Rep. poultry (imported meat); OP428976 - Escherichia coli, Czech Rep., human urine; OP428977 - Escherichia coli, Czech Rep., human blood (100%)
6	APEC 180	MG/egg-laying	IncFIB: iroB,iroC,iroD,iroE,iroN,iss,iucA,iucB,iucC,iucD,iutA (~176Kb)	IncX4: mcr-1.1 (~39Kb)	IncX4: MK875281 - Escherichia coli, South Korea, poultry (imported meat); MK940857 - Escherichia coli, rectal swab, Brazil, human; CP020376 - Escherichia coli, Brazil, human urine (100%)
7	APEC 271	PR/Broiler	IncFIB: cvaC,iroB,iroC,iroD,iroE,iroN,iss,iucA,iucC,iucD,iutA,mchF,tsh (~184Kb)	IncX4: mcr-1.1 (~34Kb), IncI1(ST131): blaCTX-M-8 (~92Kb)	IncX4: MW836072 - Escherichia coli, Brazil, environment (99.99%); IncI1 - KX443694 - Escherichia coli, Brazil, foot infection (99.92%)
