# Supplementary material for: Escherichia coli ST117: exploring the zoonotic hypothesis
Source: Microbiol Spectr. 2024 Sep 6;12(10):e00466-24. doi: 10.1128/spectrum.00466-24 (PMC11448156; doi:10.1128/spectrum.00466-24)
Supplement: Table S3 — Univariate logistic regression analysis indicating significant AMR overrepresentation in ST117 isolates from South America compared to other continents. [file spectrum.00466-24-s0004.xlsx]

## Sheet: Ark1
Table S3: Univariate logistic regression analysis indicating significant AMR overrepresentation in ST117 isolates from South America compared to other continents.
AMR	Reference group	Testgroup	OR	FDR adj p	Significance
Aminoglycosides	South America	North America	0.27 [ 0.16 - 0.44 ]	0.0000004	Sign
Aminoglycosides	South America	Europe	0.21 [ 0.13 - 0.34 ]	0.0000000	Sign
Aminoglycosides	South America	Asia	0.73 [ 0.41 - 1.26 ]	0.3009495	NS
Aminoglycosides	South America	Oceania	0.2 [ 0.1 - 0.4 ]	0.0000102	Sign
Beta.lactams	South America	North America	0.03 [ 0.02 - 0.06 ]	0.0000000	Sign
Beta.lactams	South America	Europe	0.12 [ 0.06 - 0.22 ]	0.0000000	Sign
Beta.lactams	South America	Asia	0.17 [ 0.08 - 0.33 ]	0.0000021	Sign
Beta.lactams	South America	Oceania	0.11 [ 0.04 - 0.23 ]	0.0000002	Sign
Chloramphenicol	South America	North America	0.06 [ 0.04 - 0.1 ]	0.0000000	Sign
Chloramphenicol	South America	Europe	0.12 [ 0.08 - 0.19 ]	0.0000000	Sign
Chloramphenicol	South America	Asia	0.54 [ 0.33 - 0.85 ]	0.0126237	Sign
Chloramphenicol	South America	Oceania	0.01 [ 0 - 0.07 ]	0.0000528	Sign
Fluoroquinolones	South America	North America	0.02 [ 0.01 - 0.04 ]	0.0000000	Sign
Fluoroquinolones	South America	Europe	0.09 [ 0.05 - 0.16 ]	0.0000000	Sign
Fluoroquinolones	South America	Asia	0.48 [ 0.25 - 0.89 ]	0.0323581	Sign
Fluoroquinolones	South America	Oceania	0.03 [ 0.01 - 0.06 ]	0.0000000	Sign
Fosfomycin	South America	North America	0 [ 0 - 0.01 ]	0.0000000	Sign
Fosfomycin	South America	Europe	0 [ 0 - 96.11 ]	0.9926582	NS
Fosfomycin	South America	Asia	0.1 [ 0.05 - 0.17 ]	0.0000000	Sign
Fosfomycin	South America	Oceania	0 [ 0 - 7.7e+28 ]	0.9926582	NS
Quaternary ammonium	South America	North America	0.67 [ 0.44 - 1.03 ]	0.0758485	NS
Quaternary ammonium	South America	Europe	0.54 [ 0.35 - 0.85 ]	0.0095224	Sign
Quaternary ammonium	South America	Asia	0.3 [ 0.17 - 0.53 ]	0.0000580	Sign
Quaternary ammonium	South America	Oceania	1.75 [ 0.92 - 3.34 ]	0.1020357	NS
Sulfonamides	South America	North America	0.25 [ 0.14 - 0.4 ]	0.0000002	Sign
Sulfonamides	South America	Europe	0.23 [ 0.13 - 0.38 ]	0.0000001	Sign
Sulfonamides	South America	Asia	0.54 [ 0.29 - 0.94 ]	0.0455832	Sign
Sulfonamides	South America	Oceania	0.38 [ 0.18 - 0.79 ]	0.0132373	Sign
Tetracycline	South America	North America	0.31 [ 0.19 - 0.49 ]	0.0000020	Sign
Tetracycline	South America	Europe	0.18 [ 0.11 - 0.29 ]	0.0000000	Sign
Tetracycline	South America	Asia	1.21 [ 0.68 - 2.14 ]	0.5401244	NS
Tetracycline	South America	Oceania	0.32 [ 0.16 - 0.62 ]	0.0013569	Sign
Thrimethoprim	South America	North America	0.05 [ 0.03 - 0.08 ]	0.0000000	Sign
Thrimethoprim	South America	Europe	0.29 [ 0.19 - 0.44 ]	0.0000000	Sign
Thrimethoprim	South America	Asia	0.63 [ 0.4 - 1.01 ]	0.0668489	NS
Thrimethoprim	South America	Oceania	1.41 [ 0.74 - 2.74 ]	0.3220666	NS
