# Supplementary material for: Escherichia coli ST117: exploring the zoonotic hypothesis
Source: Microbiol Spectr. 2024 Sep 6;12(10):e00466-24. doi: 10.1128/spectrum.00466-24 (PMC11448156; doi:10.1128/spectrum.00466-24)
Supplement: Table S4 — Details on the 148 ST117 isolates of human origin tested with the Bayesian latent class model inferring the likelihood of an animal origin based on host-specific mobile genetic elements. [file spectrum.00466-24-s0005.xlsx]

## Sheet: Sheet1
Table S4: Details on the 148 ST117 isolates of human origin tested with the Bayesian latent class model inferring the likelihood of an animal origin based on host-specific mobile genetic elements.
									AMR
	ID	Country	Isolate origin	pred_human	pred_chicken	pred_turkey	pred_pork	FZEC	Beta-lactamase (not ESBL or carbapenemase)	ESBL	ESBL (AmpC type)	Carbapenemase (MBL)	Carbapenemase	Fosfomycin	Quinolone	Sulfonamide	Amikacin/Kanamycin/Tobramycin/Quinolone	Kanamycin	Gentamicin	Gentamicin/Kanamycin/Tobramycin	Gentamicin/Tobramycin/Apramycin	Streptomycin	Aminoglycosides (Ribosomal methyltransferase)	Other aminoglycoside resistance (non-RMT)	Colistin	Tetracycline	Chloramphenicol	Trimethoprim	Chloramphenicol/Florfenicol	Phenicol/Quinolone	Macrolide
1	ESC_NB0445AA	USA	stool/perineum	0	0.0109889	0.985389	0.00362222	Y								sul2		aph(3')-Ia				aph(3'')-Ib,aph(6)-Id				tet(B)
2	ESC_NB0443AA	USA	stool/perineum	0	0.0111889	0.985322	0.00348889	Y								sul2		aph(3')-Ia				aph(3'')-Ib,aph(6)-Id				tet(B)
3	ESC_LB3930AA	France	UTI	0	0.0659556	0.918022	0.0160222	Y		blaCTX-M-1					gyrA_S83L	sul2								aac(2')-Iia		tet(A)
4	ESC_YB1674AA	Australia	swab	0	0.0748889	0.924878	0.000233333	Y		blaCTX-M-1												aph(3'')-Ib,aph(6)-Id				tet(B)
5	ESC_NB6029AA	Germany	n.a.	0	0.246056	0.753367	0.000577778	Y		blaCTX-M-14			blaOXA-181		qnrS1	sul1,sul3		aph(3')-IIa	aac(3)-IId			aadA1,aadA2,aadA5,aph(3'')-Ib,aph(6)-Id				tet(A)	cmlA1	dfrA12,dfrA17			mph(A)
6	ESC_GB6495AA	Malaysia	blood	0	0.263989	0.7357	0.000311111	Y	blaTEM-1	blaCTX-M-55						sul3		aph(3')-Ia				aadA1,aadA2				tet(A),tet(M)	cmlA1	dfrA12	floR*
7	ESC_GA8853AA	UK	n.a.	0	0.269622	0.730056	0.000322222	Y							gyrA_S83L							aph(3'')-Ib,aph(6)-Id				tet(B)
8	ESC_GB2017AA	USA	UTI	0	0.369344	0.630544	0.000111111	Y	blaTEM-1				blaOXA-48		gyrA_D87H,gyrA_S83L,parC_S80I	sul2		aph(3')-Ia				aph(3'')-Ib,aph(6)-Id				tet(B)		dfrA17
9	ESC_CB2302AA	France	UTI	0	0.385122	0.614867	1.11111e-05	Y		blaCTX-M-1					gyrA_D87N,gyrA_S83L,parC_E84K	sul2		aph(3')-Ia				aadA1,aph(3'')-Ib,aph(6)-Id				tet(A),tet(B)		dfrA1
10	ESC_IA0793AA	Australia	stool/perineum	0	0.3959	0.603956	0.000144444	Y								sul1,sul2						aph(3'')-Ib,aph(6)-Id				tet(B)		dfrA5
11	ESC_CB2314AA	France	UTI	0	0.525067	0.474867	6.66667e-05	Y		blaCTX-M-1					gyrA_S83L	sul2		aph(3')-Ia				aph(6)-Id				tet(B)		dfrA14
12	ESC_FC0601AA	Ecuador	n.a.	0	0.599811	0.399233	0.000955556	Y		blaCTX-M-55				fosA3	gyrA_S83L											tet(B)
13	ESC_QA5466AA	Japan	n.a.	0	0.610422	0.389533	4.44444e-05	Y		blaCTX-M-2						sul1,sul2		aph(3')-Ia				aadA1,aph(3'')-Ib,aph(6)-Id				tet(B)	catA1
14	ESC_ZB7481AA	China	clinical n.a.	0	0.716211	0.283711	7.77778e-05	Y		blaCTX-M-14				fosA3	gyrA_S83L	sul1,sul2,sul3		aph(3')-Ia			aac(3)-IVa	aadA1		aph(4)-Ia	mcr-1.1	tet(A)	cmlA1		floR	oqxA2,oqxB2
15	ESC_FB1903AA	China	n.a.	0	0.721011	0.278622	0.000366667	Y				blaNDM-5			gyrA_S83L											tet(B)
16	ESC_IA0792AA	Australia	stool/perineum	0	0.725189	0.274633	0.000177778	Y								sul1,sul2						aph(3'')-Ib,aph(6)-Id						dfrA5
17	ESC_RA7017AA	Netherlands	stool/perineum	0	0.7276	0.272367	3.33333e-05	Y		blaCTX-M-1						sul2						aadA5						dfrA17
18	ESC_FB3830AA	China	n.a.	0	0.728389	0.271522	8.88889e-05	Y		blaCTX-M-55				fosA3	gyrA_S83L	sul1,sul2		aph(3')-IIa				aadA5,aph(3'')-Ib,aph(6)-Id				tet(A)		dfrA17	floR		mph(A)
19	ESC_YA1531AA	Switzerland	nasal	0	0.728867	0.271011	0.000122222	Y			blaCMY-2,blaDHA-1				gyrA_S83L,qnrB4			aph(3')-Ia				aph(3'')-Ib,aph(6)-Id						dfrA17
20	ESC_TA8733AA	USA	UTI	0	0.728889	0.271022	8.88889e-05	Y
21	ESC_YA1363AA	Switzerland	bronchial	0	0.729656	0.270267	7.77778e-05	Y			blaCMY-2,blaDHA-1				gyrA_S83L,qnrB4			aph(3')-Ia				aph(3'')-Ib,aph(6)-Id						dfrA17
22	ESC_LB3934AA	France	blood	0	0.730967	0.268944	8.88889e-05	Y		blaCTX-M-1					gyrA_S83L	sul2										tet(A)
23	ESC_LB3940AA	France	UTI	0	0.731333	0.268611	5.55556e-05	Y		blaCTX-M-1						sul2										tet(A)
24	ESC_FB1590AA	China	n.a.	0	0.7316	0.267944	0.000455556	Y		blaCTX-M-55					gyrA_S83L	sul2		aph(3')-IIa				aph(3'')-Ib,aph(6)-Id			mcr-1.1	tet(A)			floR	oqxA2,oqxB
25	ESC_LB3943AA	France	UTI	0	0.732544	0.267389	6.66667e-05	Y		blaCTX-M-1					gyrA_S83L	sul2										tet(A)
26	ESC_FB3766AA	China	n.a.	0	0.732811	0.267078	0.000111111	Y	blaOXA-10	blaCTX-M-65					qnrS1	sul3		aph(3')-Ia			aac(3)-IVa	aadA2,aph(3'')-Ib,aph(6)-Id		aph(4)-Ia		tet(B)	cmlA5	dfrA14	floR
27	ESC_FC0853AA	Ecuador	n.a.	0	0.742322	0.257567	0.000111111	Y		blaCTX-M-55				fosA3	gyrA_S83L	sul2										tet(B)
28	ESC_YA1462AA	Switzerland	pharyngeal	0	0.796244	0.203722	3.33333e-05	Y	blaTEM-1						gyrA_D87Y,gyrA_S83L,parC_S80R	sul1,sul2		aph(3')-IIa				aadA1,aph(3'')-Ib,aph(6)-Id						dfrA1		oqxA
29	ESC_EC5755AA	France	n.a.	0	0.822622	0.177311	6.66667e-05	Y		blaCTX-M-1					gyrA_S83A	sul2						aadA5,aph(3'')-Ib,aph(6)-Id				tet(A)		dfrA17
30	ESC_EC0791AA	Belgium	blood	0	0.848022	0.151933	4.44444e-05	Y								sul1		aph(3')-Ia				aadA1,aph(3'')-Ib,aph(6)-Id				tet(A)	catA1	dfrA1			ere(A),mph(B)
31	ESC_VA2249AA	China	clinical n.a.	0	0.860444	0.138878	0.000677778	Y	blaTEM-1						gyrA_S83L	sul2,sul3		aph(3')-Ia	aac(3)-IId			aph(3'')-Ib,aph(6)-Id			mcr-1.1	tet(A)		dfrA14	floR
32	ESC_FC0454AA	Ecuador	n.a.	0	0.861289	0.138611	0.0001	Y		blaSHV-2A					gyrA_D87N,gyrA_S83L,parC_S80I	sul2,sul3						aadA1,aadA2,aph(3'')-Ib,aph(6)-Id				tet(A),tet(B)	cmlA1	dfrA1	floR
33	ESC_FC0393AA	Ecuador	n.a.	0	0.861433	0.138511	5.55556e-05	Y	blaTEM-1	blaCTX-M-55				fosA3	gyrA_S83L	sul3		aph(3')-IIa				aadA1				tet(A),tet(B)	catA2	dfrA1	floR
34	ESC_EC9587AA	Ecuador	n.a.	0	0.862033	0.137944	2.22222e-05	Y	blaTEM-1	blaCTX-M-55				fosA3	gyrA_S83L	sul3		aph(3')-IIa								tet(A),tet(B)	catA2	dfrA1	floR
35	ESC_EC9429AA	Ecuador	n.a.	0	0.864444	0.135489	6.66667e-05	Y	blaTEM-1	blaCTX-M-55				fosA3	gyrA_S83L	sul3		aph(3')-IIa				aadA1				tet(A),tet(B)	catA2	dfrA1	floR
36	ESC_RA0511AA	Sweden	n.a.	0	0.864956	0.135033	1.11111e-05	Y	blaTEM-1	blaCTX-M-1						sul2												dfrA1
37	ESC_RA0491AA	Sweden	n.a.	0	0.866189	0.1338	1.11111e-05	Y	blaTEM-1	blaCTX-M-1						sul2												dfrA1
38	ESC_GB3553AA	Nigeria	stool/perineum	0	0.867222	0.132744	3.33333e-05	Y							gyrA_S83L,parC_A108V,qnrS1	sul1				ant(2'')-Ia		aadA1				tet(A)
39	ESC_CC4294AA	Netherlands	stool/perineum	0	0.867878	0.132067	5.55556e-05	Y	blaTEM-1	blaCTX-M-1						sul1,sul2						aadA1,aph(3'')-Ib,aph(6)-Id				tet(A)	catA1	dfrA1			mph(A),mph(B)
40	ESC_EC1843AA	UK	n.a.	0	0.868167	0.131822	1.11111e-05	Y	blaTEM-1							sul2												dfrA1
41	ESC_UB2848AA	Denmark	UTI	0	0.869722	0.130167	0.000111111	Y	blaTEM-1							sul1						aadA12									erm(B),mph(A)
42	ESC_RA0418AA	Sweden	n.a.	0	0.871833	0.127889	0.000277778	Y	blaTEM-1	blaCTX-M-14					gyrA_S83L,parC_S80I	sul2						aph(3'')-Ib,aph(6)-Id				tet(B)		dfrA17
43	ESC_GA6631AA	Singapore	stool/perineum	0	0.875367	0.124611	2.22222e-05	Y							gyrA_D87N	sul2						aadA2				tet(B)		dfrA12
44	ESC_RA7041AA	Netherlands	stool/perineum	0	0.917056	0.0829222	2.22222e-05	Y		blaSHV-12					gyrA_D87Y,gyrA_S83L,parC_S80I	sul3						aadA1,aadA2,aph(3'')-Ib,aph(6)-Id				tet(A)	cmlA1
45	ESC_FC0940AA	Ecuador	n.a.	0	0.923844	0.0760222	0.000133333	Y	blaTEM-1	blaCTX-M-65				fosA3	qnrB19	sul2						aph(3'')-Ib,aph(6)-Id
46	ESC_ZB7494AA	China	clinical n.a. n.a.	0	0.936944	0.0630444	1.11111e-05	Y	blaTEM-1	blaCTX-M-14				fosA3	gyrA_S83L	sul1,sul2		aph(3')-Ia				aph(3'')-Ib,aph(6)-Id			mcr-1.1	tet(A)		dfrA12,dfrA17		oqxA,oqxB
47	ESC_WA4385AA	China	blood	0	0.942533	0.0574556	1.11111e-05	Y		blaCTX-M-55				fosA3	gyrA_S83L,parC_S80I	sul2			aac(3)-IId			aadA2,aph(3'')-Ib,aph(6)-Id			mcr-1.1	tet(A)		dfrA12,dfrA17	floR		erm(B),mph(A)
48	ESC_EC9786AA	Ecuador	n.a.	0	0.942644	0.0573	5.55556e-05	Y	blaSCO-1	blaCTX-M-3				fosA3	gyrA_S83L,gyrA_D87G,parC_E84K	sul1,sul2			aac(3)-IIe			aadA2,aph(3'')-Ib,aph(6)-Id				tet(A)	cmlA4	dfrA15	floR
49	ESC_EC0710AA	Belgium	blood	0	0.943022	0.0569556	2.22222e-05	Y	blaTEM-1							sul2						aadA1				tet(A)		dfrA1
50	ESC_GB2034AA	USA	UTI	0	0.944378	0.0555667	5.55556e-05	Y			blaCMY-2					sul1			aac(3)-VIa			aadA1
51	ESC_WA4378AA	China	blood	0	0.945122	0.0548667	1.11111e-05	Y		blaCTX-M-55				fosA3	gyrA_S83L,parC_S80I	sul2		aph(3')-Ia	aac(3)-IId			aadA2,aph(3'')-Ib,aph(6)-Id			mcr-1.1	tet(A)		dfrA12,dfrA17	floR		erm(B)
52	ESC_CC3902AA	Netherlands	stool/perineum	0	0.962656	0.0373222	2.22222e-05	Y	blaTEM-1	blaSHV-12					gyrA_S83L	sul3						aadA1,aadA2				tet(A)	cmlA1
53	ESC_QB3139AA	Zimbabwe	UTI	0	0.9662	0.0337889	1.11111e-05	Y		blaCTX-M-14,blaCTX-M-55				fosA3	gyrA_D87N,gyrA_S83L,parC_S80I,parE_S458T	sul3						aadA1,aadA2				tet(A)	cmlA1
54	ESC_WA2590AA	Singapore	n.a.	0	0.966844	0.0331444	1.11111e-05	Y			blaDHA-1		blaKPC-2	fosA4	gyrA_S83L,parC_S80I,qnrB4	sul1,sul3		aph(3')-Ia				aadA2			mcr-1.1	tet(A)	cmlA1	dfrA12,dfrA17,dfrA5	floR		mph(A)
55	ESC_RA6523AA	France	stool/perineum	1.11111e-05	0.300633	0.699233	0.000122222	Y		blaCTX-M-15					gyrA_S83L	sul2		aph(3')-Ia				aph(3'')-Ib,aph(6)-Id				tet(B)
56	ESC_FC0997AA	Ecuador	n.a.	1.11111e-05	0.507011	0.492489	0.000488889	Y	blaTEM-1	blaCTX-M-65				fosA3	qnrB19	sul1,sul2,sul3			aac(3)-IId			aadA5				tet(A),tet(B)		dfrA17	floR
57	ESC_CC3698AA	Netherlands	stool/perineum	1.11111e-05	0.544656	0.455256	7.77778e-05	Y	blaTEM-1	blaSHV-12					gyrA_S83L	sul2,sul3						aadA1,aadA5*,aph(3'')-Ib,aph(6)-Id				tet(A),tet(B)	catA1,cmlA1	dfrA12,dfrA17
58	ESC_FC0333AA	Ecuador	n.a.	1.11111e-05	0.704778	0.295078	0.000133333	Y		blaCTX-M-55				fosA3	gyrA_S83L,parC_S80I	sul2						aph(3'')-Ib,aph(6)-Id				tet(A)			floR
59	ESC_UB2822AA	Denmark	UTI	1.11111e-05	0.729422	0.269933	0.000633333	Y
60	ESC_NB5277AA	China	n.a.	1.11111e-05	0.731989	0.267633	0.000366667	Y	blaTEM-1	blaCTX-M-55					gyrA_S83L	sul2,sul3		aph(3')-Ia				aph(3'')-Ib,aph(6)-Id			mcr-1.1	tet(A)		dfrA14	floR
61	ESC_NB5376AA	China	n.a.	1.11111e-05	0.732844	0.266578	0.000566667	Y	blaTEM-1	blaCTX-M-55					gyrA_S83L	sul2,sul3		aph(3')-Ia				aph(3'')-Ib,aph(6)-Id			mcr-1.1	tet(A)		dfrA14	floR
62	ESC_FC1019AA	Ecuador	n.a.	1.11111e-05	0.858356	0.1411	0.000533333	Y		blaCTX-M-3				fosA3	gyrA_S83L,parC_S80I	sul2						aph(3'')-Ib,aph(6)-Id				tet(A)			floR
63	ESC_FC0724AA	Ecuador	n.a.	1.11111e-05	0.861689	0.137767	0.000533333	Y		blaCTX-M-55				fosA3	gyrA_D87N,gyrA_S83L,parC_S80I,parE_S458T	sul2						aadA1,aadA5,aph(3'')-Ib,aph(6)-Id				tet(B)	catA1	dfrA17
64	ESC_FC0773AA	Ecuador	n.a.	1.11111e-05	0.922533	0.0772889	0.000166667	Y		blaCTX-M-3				fosA3	gyrA_S83L											tet(A)
65	ESC_GB9376AA	Singapore	stool/perineum	1.11111e-05	0.9229	0.0769667	0.000122222	Y		blaCTX-M-55				fosA4	gyrA_S83L,parC_S80I,qnrS1			aph(3')-Ia								tet(A),tet(M)			floR		mph(A)
66	ESC_GB6472AA	Malaysia	blood	1.11111e-05	0.9448	0.0551222	6.66667e-05	Y	blaTEM-1					fosA4	gyrA_S83L	sul3		aph(3')-Ia				aadA1,aadA2			mcr-5.1	tet(A)	cmlA1		floR		mph(A)
67	ESC_EC9970AA	Ecuador	n.a.	1.11111e-05	0.958089	0.0418222	7.77778e-05	Y	blaTEM-1	blaCTX-M-55				fosA3	gyrA_S83L	sul2,sul3						aadA1,aph(3'')-Ib,aph(6)-Id				tet(A)		dfrA1,dfrA5	floR
68	ESC_UB1502AA	Denmark	UTI	1.11111e-05	0.967133	0.0328333	2.22222e-05	Y	blaTEM-1							sul2						aadA1						dfrA1
69	ESC_FB9500AA	New Zealand	n.a.	2.22222e-05	0.204144	0.742933	0.0529	Y	blaTEM-1	blaCTX-M-14					qnrS1	sul2			aac(3)-IId			aph(3'')-Ib,aph(6)-Id				tet(A)		dfrA17
70	ESC_LA6546AA	USA	n.a.	2.22222e-05	0.860411	0.138989	0.000577778	Y		blaCTX-M-1
71	ESC_EC9874AA	Ecuador	n.a.	2.22222e-05	0.910656	0.0892778	4.44444e-05	Y		blaCTX-M-55				fosA3	gyrA_D87N	sul2,sul3						aadA1,aadA2,aph(3'')-Ib,aph(6)-Id				tet(A)	cmlA1	dfrA1	floR
72	ESC_NB6081AA	Germany	n.a.	2.22222e-05	0.923478	0.0763444	0.000155556	Y		blaCTX-M-1					gyrA_S83L	sul2
73	ESC_EC9909AA	Ecuador	n.a.	2.22222e-05	0.958833	0.0410333	0.000111111	Y		blaCTX-M-55				fosA3	gyrA_S83L	sul2,sul3						aadA1,aph(3'')-Ib,aph(6)-Id				tet(A)		dfrA1,dfrA5	floR
74	ESC_EC9969AA	Ecuador	n.a.	2.22222e-05	0.959167	0.0407111	0.0001	Y		blaCTX-M-55				fosA3	gyrA_S83L	sul2						aadA1,aph(3'')-Ib,aph(6)-Id				tet(A)		dfrA5	floR
75	ESC_ZB7722AA	China	n.a.	2.22222e-05	0.959533	0.0403667	7.77778e-05	Y	blaTEM-1						gyrA_S83L	sul2			aac(3)-IId			aadA22,aph(3'')-Ib,aph(6)-Id			mcr-1.1	tet(A)		dfrA17	floR		erm(B),mph(A)
76	ESC_LB6041AA	Netherlands	n.a.	3.33333e-05	0.706456	0.292433	0.00107778	Y	blaTEM-1		blaCMY-2				gyrA_S83L	sul2						aph(3'')-Ib,aph(6)-Id
77	ESC_FC0449AA	Ecuador	n.a.	4.44444e-05	0.808978	0.190867	0.000111111	Y		blaCTX-M-55				fosA3	gyrA_D87Y,gyrA_S83L,parC_S80I	sul2,sul3						aadA1,aadA2,aph(3'')-Ib,aph(6)-Id				tet(A)	cmlA1	dfrA1	floR
78	ESC_RA5053AA	Germany	n.a.	4.44444e-05	0.9206	0.0790333	0.000322222	Y			blaCMY-2				gyrA_S83L	sul1						aadA1
79	ESC_UB1713AA	Denmark	UTI	4.44444e-05	0.923611	0.0754444	0.0009	Y
80	ESC_EC9973AA	Ecuador	n.a.	4.44444e-05	0.960589	0.0392889	7.77778e-05	Y		blaCTX-M-55				fosA3	gyrA_S83L	sul2						aadA1,aph(3'')-Ib				tet(A)		dfrA1	floR
81	ESC_WA3041AA	USA	blood	5.55556e-05	0.455078	0.543956	0.000911111	Y	blaTEM-1	blaSHV-12				fosA8	gyrA_D87N,gyrA_S83L,parC_S80I	sul1,sul2		aph(3')-IIa,aph(3')-Ia				aadA2,aph(3'')-Ib,aph(6)-Id			mcr-1.1	tet(A)	catA1	dfrA12			mph(A)
82	ESC_FC0627AA	Ecuador	n.a.	5.55556e-05	0.708822	0.290056	0.00106667	Y		blaCTX-M-55				fosA3	gyrA_S83L,parC_S80I	sul2						aph(3'')-Ib,aph(6)-Id				tet(A)			floR
83	ESC_EC9968AA	Ecuador	n.a.	5.55556e-05	0.960156	0.0397111	7.77778e-05	Y		blaCTX-M-55				fosA3	gyrA_S83L	sul2,sul3						aadA1,aph(3'')-Ib,aph(6)-Id				tet(A)		dfrA1,dfrA5	floR
84	ESC_NB5778AA	Belgium	UTI	6.66667e-05	0.923633	0.0753778	0.000922222	Y							gyrA_S83L
85	ESC_ZB7681AA	China	n.a.	6.66667e-05	0.959611	0.0402222	0.0001	Y	blaTEM-1						gyrA_S83L	sul2			aac(3)-IId			aadA22,aph(3'')-Ib,aph(6)-Id			mcr-1.1	tet(A)		dfrA17	floR		erm(B),mph(A)
86	ESC_CC8763AA	Germany	clinical n.a.	6.66667e-05	0.962967	0.0365778	0.000388889	Y		blaSHV-12					gyrA_S83L,qnrS1							aadA22
87	ESC_JB7610AA	France	UTI	7.77778e-05	0.3223	0.677267	0.000355556	Y
88	ESC_LB7108AA	France	UTI	7.77778e-05	0.657889	0.341989	4.44444e-05	Y		blaCTX-M-1					gyrA_D87N,gyrA_S83L,parC_S80I	sul1,sul2						aadA1,aadA5				tet(A)	catA1	dfrA17
89	ESC_GB6436AA	Singapore	blood	7.77778e-05	0.919856	0.0797889	0.000277778	Y		blaCTX-M-55				fosA4	gyrA_S83L,parC_S80I,qnrS1	sul3		aph(3')-Ia				aadA1,aadA2				tet(A)	cmlA1	dfrA12,dfrA5	floR		mph(A)
90	ESC_WB4146AA	France	UTI	8.88889e-05	0.320889	0.678744	0.000277778	Y
91	ESC_IB8246AA	Canada	n.a.	0.0001	0.924311	0.0749	0.000688889	Y
92	ESC_WB6802AA	Australia	UTI	0.000133333	0.924311	0.0747222	0.000833333	Y		blaCTX-M-15					gyrA_S83L,qnrS1	sul1						aadA5				tet(A)		dfrA17			mph(A)
93	ESC_KB8546AA	UK	n.a.	0.000144444	0.691822	0.307233	0.0008	Y	blaTEM-1							sul2		aph(3')-Ia				aph(3'')-Ib,aph(6)-Id				tet(A)
94	ESC_NB5851AA	Belgium	UTI	0.000166667	0.9235	0.0754111	0.000922222	Y							gyrA_S83L
95	ESC_SA5756AA	UK	n.a.	0.000177778	0.687611	0.311689	0.000522222	Y	blaTEM-1							sul2						aph(3'')-Ib,aph(6)-Id				tet(A)
96	ESC_GA3704AA	UK	n.a.	0.000177778	0.6922	0.306911	0.000711111	Y	blaTEM-1							sul2						aph(3'')-Ib,aph(6)-Id				tet(A)
97	ESC_RA8241AA	USA	stool/perineum	0.000211111	0.256678	0.740267	0.00284444	Y	blaTEM-1					fosA8	gyrA_D87N,gyrA_S83L,parC_S80I	sul2						aph(3'')-Ib,aph(6)-Id			mcr-1.1	tet(A)	catA1
98	ESC_TA8311AA	UK	n.a.	0.000222222	0.6914	0.307756	0.000622222	Y	blaTEM-1							sul2						aph(3'')-Ib,aph(6)-Id				tet(A)			floR
99	ESC_HB7279AA	UK	n.a.	0.000244444	0.693022	0.306189	0.000544444	Y							gyrA_S83L
100	ESC_DC6097AA	Thailand	clinical n.a.	0.000255556	0.6866	0.310744	0.0024	Y	blaTEM-1	blaCTX-M-55					gyrA_S83L,parC_S80I,qnrS1	sul2			aac(3)-IId			aph(3'')-Ib,aph(6)-Id				tet(A)		dfrA17
101	ESC_RA4719AA	USA	n.a.	0.000277778	0.633433	0.366211	7.77778e-05	Y	blaCARB-2		blaCMY-2				gyrA_D87N,gyrA_S83L,parC_S80I,qnrS1	sul1,sul3		aph(3')-Ia				aadA1,aadA2,aadA5				tet(A),tet(X5)	catA1,cmlA1	dfrA14,dfrA17
102	ESC_UB1859AA	Denmark	UTI	0.000388889	0.913367	0.0843333	0.00191111	Y
103	ESC_FB9740AA	Brazil	UTI	0.000422222	0.667411	0.327444	0.00472222	Y		blaCTX-M-2					gyrA_S83V,parC_S80R,qnrB19	sul1				ant(2'')-Ia		aadA1,aadA2,aph(3'')-Ib,aph(6)-Id				tet(A)
104	ESC_EC9854AA	Ecuador	n.a.	0.000466667	0.895889	0.102778	0.000866667	Y		blaCTX-M-55,blaCTX-M-65				fosA3	qnrB19
105	ESC_FC0443AA	Ecuador	n.a.	0.000488889	0.894578	0.103978	0.000955556	Y		blaCTX-M-65				fosA3	qnrB19
106	ESC_UB2149AA	Denmark	UTI	0.0005	0.825611	0.172044	0.00184444	Y	blaTEM-1																	tet(A)
107	ESC_KA5332AA	UK	n.a.	0.000533333	0.707567	0.291722	0.000177778	Y																							erm(B),mph(A)
108	ESC_RA0465AA	Sweden	n.a.	0.000533333	0.893733	0.104811	0.000922222	Y	blaTEM-1	blaCTX-M-1						sul2						aph(3'')-Ib,aph(6)-Id				tet(A)	catA1
109	ESC_FB7888AA	China	n.a.	0.000566667	0.828733	0.168967	0.00173333	Y	blaOXA-1	blaCTX-M-65				fosA3	gyrA_S83L,parC_S80I	sul1,sul2	aac(6')-Ib-cr5					aph(3'')-Ib,aph(6)-Id	armA			tet(A)	catB3	dfrA17	floR	oqxA,oqxB	mph(E),msr(E)
110	ESC_WA4596AA	UK	n.a.	0.000677778	0.671367	0.326878	0.00107778	Y							gyrA_S83L
111	ESC_NB5745AA	Belgium	UTI	0.00112222	0.387344	0.6111	0.000433333	Y	blaTEM-37	blaCTX-M-1					gyrA_D87N,gyrA_S83L,parC_S80I	sul1		aph(3')-Ia			aac(3)-IVa	aadA1,aph(3'')-Ib,aph(6)-Id		aph(4)-Ia			catA1	dfrA1			mph(A)
112	ESC_TA7205AA	Australia	blood	0.00175556	0.478367	0.519122	0.000755556	Y		blaCTX-M-14						sul2						aph(3'')-Ib,aph(6)-Id				tet(A)		dfrA5
113	ESC_LB1928AA	USA	lung	0.00205556	0.901533	0.0948778	0.00153333	Y							gyrA_S83L							aadA1
114	ESC_CA2008AA	USA	stool/perineum	0.00234444	0.904256	0.0923667	0.00103333	Y
115	ESC_EC9778AA	Ecuador	n.a.	0.00264444	0.903556	0.0899889	0.00381111	Y		blaCTX-M-55				fosA3	gyrA_S83L	sul2						aph(3'')-Ib,aph(6)-Id				tet(A)			floR
116	ESC_EC0854AA	Belgium	blood	0.0063	0.823011	0.161756	0.00893333	Y	blaCARB-2						gyrA_D87Y	sul3						aadA1*,aadA2				tet(A)	cmlA1	dfrA16
117	ESC_FA7379AA	Tanzania	stool/perineum	0.0084	0.884467	0.0997333	0.0074	Y	blaTEM-1							sul2						aph(3'')-Ib,aph(6)-Id				tet(A)		dfrA5
118	ESC_LB8845AA	Mexico	stool/perineum	0.00842222	0.8823	0.101622	0.00765556	Y
119	ESC_LB1012AA	USA	stool/perineum	0.0103778	0.782156	0.201178	0.00628889	Y
120	ESC_NB7763AA	Australia	UTI	0.0109333	0.782378	0.2	0.00668889	Y	blaTEM-1							sul2						aph(3'')-Ib,aph(6)-Id				tet(A)		dfrA5
121	ESC_FB8074AA	Norway	n.a.	0.0110222	0.781822	0.200833	0.00632222	Y								sul2
122	ESC_NB7716AA	Australia	UTI	0.0112	0.782411	0.200133	0.00625556	Y	blaTEM-1							sul2						aph(3'')-Ib,aph(6)-Id				tet(A)		dfrA5
123	ESC_EC0852AA	Belgium	blood	0.0113556	0.781922	0.2007	0.00602222	Y							gyrA_S83L
124	ESC_RA0494AA	Sweden	n.a.	0.0151222	0.746367	0.238067	0.000444444	Y	blaTEM-1	blaCTX-M-1					gyrA_S83L	sul1						aadA1			pmrB			dfrA1			mph(A),mph(B)
125	ESC_BA5243AA	USA	blood	0.0203444	0.789244	0.172767	0.0176444	Y			blaCMY-2				gyrA_D87N,gyrA_S83W,parC_S80R	sul1,sul2			aac(3)-VIa			aadA1
126	ESC_YA1280AA	Switzerland	stool/perineum	0.0221	0.437522	0.538544	0.00183333	Y	blaTEM-1							sul1,sul2		aph(3')-Ia				aadA1,aph(3'')-Ib,aph(6)-Id				tet(B)	catA1	dfrA1			mph(B)
127	ESC_WB6801AA	Australia	UTI	0.0317556	0.6296	0.294811	0.0438333	Y		blaCTX-M-15					gyrA_S83L,qnrS1	sul1						aadA5						dfrA17			mph(A)
128	ESC_WB5123AA	China	stool/perineum	0.0366556	0.737689	0.213378	0.0122778	Y																	mcr-1.1	tet(A)
129	ESC_WB5120AA	China	stool/perineum	0.0375	0.737922	0.212167	0.0124111	Y																	mcr-1.1	tet(A)
130	ESC_UA3535AA	Switzerland	clinical n.a.	0.0771556	0.124344	0.662711	0.135789	Y	blaTEM-1							sul2						aph(3'')-Ib,aph(6)-Id				tet(B)
131	ESC_FC3510AA	UK	n.a.	0.0782778	0.3858	0.534867	0.00105556	Y
132	ESC_HA5126AA	UK	blood	0.0878444	0.364756	0.543356	0.00404444	Y	blaTEM-37						gyrA_D87N,gyrA_S83L,parC_S80I												catA1
133	ESC_SA2939AA	UK	n.a.	0.0898889	0.539733	0.357056	0.0133222	Y	blaTEM-1							sul1,sul2						aadA1,aadA2				tet(A)		dfrA1
134	ESC_YB2262AA	France	clinical n.a.	0.0967444	0.4007	0.448044	0.0545111	Y	blaTEM-1						gyrA_S83L											tet(A)
135	ESC_CB2356AA	France	UTI	0.110756	0.370456	0.518444	0.000344444	Y	blaTEM-1	blaCTX-M-14					gyrA_S83L	sul1,sul2		aph(3')-Ia				aadA1,aph(3'')-Ib,aph(6)-Id				tet(A)
136	ESC_CC2625AA	Netherlands	stool/perineum	0.112289	0.366933	0.520489	0.000288889	Y	blaOXA-1,blaTEM-79						gyrA_S83A	sul1,sul2			aac(3)-IIe			aadA1						dfrA36	floR
137	ESC_FB6806AA	Netherlands	n.a.	0.113022	0.362633	0.497767	0.0265778	Y			blaCMY-2				gyrA_S83L
138	ESC_FC5113AA	UK	n.a.	0.1652	0.631122	0.197522	0.00615556	Y
139	ESC_GB0218AA	Brazil	UTI	0.2846	0.525167	0.140378	0.0498556	undetermined		blaCTX-M-55					gyrA_D87Y,gyrA_S83L,parC_S80R	sul1,sul2			aac(3)-VIa			aadA1
140	ESC_DC5637AA	Canada	UTI	0.356822	0.347456	0.1949	0.100822	undetermined
141	ESC_JB7443AA	France	UTI	0.359078	0.346756	0.192089	0.102078	undetermined							gyrA_D87N
142	ESC_VB4792AA	France	UTI	0.359311	0.347367	0.191567	0.101756	undetermined							gyrA_D87N
143	ESC_HA5040AA	UK	blood	0.463667	0.2554	0.280022	0.000911111	undetermined	blaTEM-1						gyrA_D87Y	sul1		aph(3')-Ia				aadA1,aph(3'')-Ib,aph(6)-Id				tet(A)	catA1	dfrA1			mph(B)
144	ESC_ZB7499AA	China	clinical n.a.	0.630978	0.122922	0.1744	0.0717	undetermined		blaCTX-M-55				fosA3	gyrA_S83L,qnrS1										mcr-1.1			dfrA14			mph(A)
145	ESC_ZB7500AA	China	clinical n.a.	0.632011	0.125156	0.172067	0.0707667	undetermined		blaCTX-M-55					gyrA_S83L,qnrS1										mcr-1.1						mph(A)
146	ESC_GB6881AA	Australia	blood	0.821022	0.0481444	0.0753111	0.0555222	N
147	ESC_UB1740AA	Denmark	UTI	0.9459	0.0141556	0.0327556	0.00718889	N	blaTEM-1							sul2						aph(3'')-Ib,aph(6)-Id						dfrA8
148	ESC_FB3650AA	Australia	n.a.	0.992644	0.00116667	0.00515556	0.00103333	N		blaCTX-M-27						sul1,sul2						aadA5,aph(3'')-Ib,aph(6)-Id				tet(A)		dfrA17			mph(A)
