# Supplementary material for: Escherichia coli ST117: exploring the zoonotic hypothesis
Source: Microbiol Spectr. 2024 Sep 6;12(10):e00466-24. doi: 10.1128/spectrum.00466-24 (PMC11448156; doi:10.1128/spectrum.00466-24)
Supplement: Table S5 — Accession number and available metadata for the 1,719 worldwide ST117 isolates analyzed in this study. [file spectrum.00466-24-s0006.xlsx]

## Sheet: Sheet1
Table S5: Accession number and available metadata for the 1,719 worldwide ST117 isolates analyzed in this study.
	Assembly barcode	Source Type	Country		Animal	Human	Environment/others		North America	Europe	South America	Oceania	Asia	Africa
1	ESC_AA8582AA	Poultry	United States		1477	149	93		795	538	111	60	205	8
2	ESC_AA8826AA	Swine	Denmark
3	ESC_AA8936AA	Poultry	United States
4	ESC_AA9905AA	Poultry	United States
5	ESC_AB7715AA	Poultry	United States
6	ESC_AB7763AA	Swine	United States
7	ESC_AB9100AA	Shellfish	United States
8	ESC_AB9913AA	Poultry	United States
9	ESC_AC0188AA	Swine	United Kingdom
10	ESC_AC0199AA	Swine	United Kingdom
11	ESC_AC0989AA	Poultry	United States
12	ESC_AC1242AA	Poultry	United States
13	ESC_AC1332AA	Poultry	United States
14	ESC_AC1345AA	Poultry	United States
15	ESC_AC1370AA	Poultry	United States
16	ESC_AC1740AA	clinical	United States
17	ESC_AC1746AA	clinical	United States
18	ESC_AC2882AA	Poultry	United States
19	ESC_AC2894AA	Poultry	United States
20	ESC_AC2899AA	Poultry	United States
21	ESC_AC3373AA	Poultry	United States
22	ESC_AC3476AA	Poultry	United States
23	ESC_AC3477AA	Poultry	United States
24	ESC_AC3850AA	Poultry	United States
25	ESC_AC4407AA	Poultry	United States
26	ESC_AC4722AA	Poultry	United States
27	ESC_AC4738AA	Bovine	United States
28	ESC_AC5498AA	Bovine	United States
29	ESC_AC5504AA	Poultry	United States
30	ESC_AC5505AA	Poultry	United States
31	ESC_AC5516AA	Poultry	United States
32	ESC_AC5620AA	Bovine	United States
33	ESC_AC5637AA	Poultry	United States
34	ESC_AC5679AA	Poultry	United States
35	ESC_AC6038AA	Poultry	United States
36	ESC_AC6227AA	Swine	Ecuador
37	ESC_AC6285AA	Poultry	Canada
38	ESC_AC6286AA	Poultry	Canada
39	ESC_AC6472AA	Poultry	United States
40	ESC_AC9293AA	Poultry	Belgium
41	ESC_AC9581AA	Poultry	United States
42	ESC_BA0958AA	Swine	Denmark
43	ESC_BA1414AA	Poultry	United States
44	ESC_BA1644AA	Poultry	United States
45	ESC_BA1711AA	Poultry	United States
46	ESC_BA2795AA	Poultry	United States
47	ESC_BA2800AA	Swine	Denmark
48	ESC_BA3228AA	Poultry	United States
49	ESC_BA3856AA	Poultry	United States
50	ESC_BA3958AA	Poultry	United States
51	ESC_BA4192AA	Poultry	United States
52	ESC_BA5204AA	Poultry	United States
53	ESC_BA5243AA	Human	United States
54	ESC_BA5806AA	Poultry	United States
55	ESC_BA5874AA	Poultry	United States
56	ESC_BA7242AA	Poultry	United States
57	ESC_BA9587AA	Poultry	United States
58	ESC_BC1130AA	Poultry	Belgium
59	ESC_BC5503AA	Swine	United States
60	ESC_BC5562AA	Poultry	United States
61	ESC_BC6250AA	Poultry	United States
62	ESC_BC6559AA	Poultry	United States
63	ESC_BC6655AA	Swine	United States
64	ESC_BC6710AA	Bovine	United States
65	ESC_BC6741AA	Poultry	United States
66	ESC_BC6742AA	Poultry	United States
67	ESC_BC6762AA	Poultry	United States
68	ESC_BC6806AA	Poultry	United States
69	ESC_BC7168AA	Poultry	France
70	ESC_BC7300AA	Water/River	France
71	ESC_BC7492AA	Poultry	France
72	ESC_BC8220AA	Swine	United Kingdom
73	ESC_BC8275AA	Swine	United Kingdom
74	ESC_BC8276AA	Swine	United Kingdom
75	ESC_BC8290AA	Swine	United Kingdom
76	ESC_BC8291AA	Swine	United Kingdom
77	ESC_BC8292AA	Swine	United Kingdom
78	ESC_BC8293AA	Swine	United Kingdom
79	ESC_BC8294AA	Swine	United Kingdom
80	ESC_BC8474AA	Swine	United Kingdom
81	ESC_BC8477AA	Swine	United Kingdom
82	ESC_BC8478AA	Swine	United Kingdom
83	ESC_BC8479AA	Swine	United Kingdom
84	ESC_BC8493AA	Swine	United Kingdom
85	ESC_BC8494AA	Swine	United Kingdom
86	ESC_BC8495AA	Swine	United Kingdom
87	ESC_BC8536AA	Swine	United Kingdom
88	ESC_BC8540AA	Swine	United Kingdom
89	ESC_BC8605AA	Swine	United Kingdom
90	ESC_BC8613AA	Swine	United Kingdom
91	ESC_BC8619AA	Swine	United Kingdom
92	ESC_BC8620AA	Swine	United Kingdom
93	ESC_BC8623AA	Swine	United Kingdom
94	ESC_BC8624AA	Swine	United Kingdom
95	ESC_BC9022AA	Poultry	United States
96	ESC_BC9041AA	Poultry	United States
97	ESC_BC9063AA	Poultry	United States
98	ESC_BC9100AA	Bovine	United States
99	ESC_BC9150AA	Poultry	United States
100	ESC_BC9233AA	Poultry	United States
101	ESC_BC9798AA	Poultry	United States
102	ESC_CA0829AA	Poultry	United States
103	ESC_CA2008AA	Human	United States
104	ESC_CA3779AA	Poultry	United States
105	ESC_CA5154AA	Poultry	United States
106	ESC_CA5284AA	Poultry	United States
107	ESC_CA5453AA	Swine	Denmark
108	ESC_CA5921AA	Poultry	United States
109	ESC_CA6656AA	Poultry	United States
110	ESC_CB2302AA	Human	France
111	ESC_CB2314AA	Human	France
112	ESC_CB2356AA	Human	France
113	ESC_CB4555AA	Soil/Dust	Czech Republic
114	ESC_CB4564AA	Soil/Dust	Czech Republic
115	ESC_CB7694AA	Poultry	United States
116	ESC_CB7695AA	Swine	United States
117	ESC_CB7699AA	Poultry	United States
118	ESC_CB7721AA	Poultry	United States
119	ESC_CB7727AA	Poultry	United States
120	ESC_CB8744AA	Poultry	United States
121	ESC_CB8801AA	Poultry	United States
122	ESC_CB8988AA	Poultry	United States
123	ESC_CB9181AA	Swine	United States
124	ESC_CC0677AA	Poultry	United States
125	ESC_CC0739AA	Poultry	United States
126	ESC_CC0743AA	Poultry	United States
127	ESC_CC0744AA	Poultry	United States
128	ESC_CC0748AA	Poultry	United States
129	ESC_CC0754AA	Poultry	United States
130	ESC_CC0760AA	Poultry	United States
131	ESC_CC0770AA	Poultry	United States
132	ESC_CC0785AA	Poultry	United States
133	ESC_CC0801AA	Poultry	United States
134	ESC_CC0806AA	Poultry	United States
135	ESC_CC0813AA	Poultry	United States
136	ESC_CC0823AA	Poultry	United States
137	ESC_CC0828AA	Poultry	United States
138	ESC_CC0830AA	Poultry	United States
139	ESC_CC0831AA	Poultry	United States
140	ESC_CC0845AA	Poultry	United States
141	ESC_CC0853AA	Poultry	United States
142	ESC_CC0873AA	Poultry	United States
143	ESC_CC0907AA	Poultry	United States
144	ESC_CC0940AA	Poultry	United States
145	ESC_CC0946AA	Poultry	United States
146	ESC_CC0953AA	Poultry	United States
147	ESC_CC0966AA	Poultry	United States
148	ESC_CC0990AA	Poultry	United States
149	ESC_CC1000AA	Poultry	United States
150	ESC_CC1002AA	Poultry	United States
151	ESC_CC1004AA	Poultry	United States
152	ESC_CC1013AA	Poultry	United States
153	ESC_CC1022AA	Poultry	United States
154	ESC_CC1024AA	Poultry	United States
155	ESC_CC1027AA	Poultry	United States
156	ESC_CC1045AA	Poultry	United States
157	ESC_CC1063AA	Poultry	United States
158	ESC_CC1080AA	Poultry	United States
159	ESC_CC1235AA	Poultry	United States
160	ESC_CC1239AA	Poultry	United States
161	ESC_CC1242AA	Poultry	United States
162	ESC_CC1243AA	Poultry	United States
163	ESC_CC1314AA	Poultry	United States
164	ESC_CC1323AA	Poultry	United States
165	ESC_CC1324AA	Poultry	United States
166	ESC_CC1325AA	Poultry	United States
167	ESC_CC1335AA	Poultry	United States
168	ESC_CC1344AA	Poultry	United States
169	ESC_CC1349AA	Poultry	United States
170	ESC_CC1430AA	Poultry	United States
171	ESC_CC1883AA	Bovine	United States
172	ESC_CC1895AA	Bovine	United States
173	ESC_CC1911AA	Bovine	United States
174	ESC_CC2049AA	Poultry	United States
175	ESC_CC2051AA	Poultry	United States
176	ESC_CC2058AA	Poultry	United States
177	ESC_CC2067AA	Poultry	United States
178	ESC_CC2081AA	Poultry	United States
179	ESC_CC2093AA	Poultry	United States
180	ESC_CC2099AA	Poultry	United States
181	ESC_CC2109AA	Poultry	United States
182	ESC_CC2120AA	Poultry	United States
183	ESC_CC2122AA	Poultry	United States
184	ESC_CC2123AA	Poultry	United States
185	ESC_CC2124AA	Poultry	United States
186	ESC_CC2135AA	Poultry	United States
187	ESC_CC2143AA	Poultry	United States
188	ESC_CC2270AA	Swine	United States
189	ESC_CC2344AA	Poultry	United States
190	ESC_CC2350AA	Poultry	United States
191	ESC_CC2352AA	Poultry	United States
192	ESC_CC2391AA	Poultry	United States
193	ESC_CC2495AA	Water/River	Japan
194	ESC_CC2496AA	Water/River	Japan
195	ESC_CC2543AA	Water/River	Japan
196	ESC_CC2544AA	Water/River	Japan
197	ESC_CC2592AA	Poultry	United States
198	ESC_CC2625AA	Human	Netherlands
199	ESC_CC3499AA	Poultry	United States
200	ESC_CC3508AA	Swine	United States
201	ESC_CC3698AA	Human	Netherlands
202	ESC_CC3791AA	Poultry	Netherlands
203	ESC_CC3795AA	Poultry	Netherlands
204	ESC_CC3804AA	Poultry	Netherlands
205	ESC_CC3805AA	Poultry	Netherlands
206	ESC_CC3808AA	Poultry	Netherlands
207	ESC_CC3824AA	Poultry	Netherlands
208	ESC_CC3827AA	Poultry	Netherlands
209	ESC_CC3902AA	Human	Netherlands
210	ESC_CC4190AA	Poultry	Netherlands
211	ESC_CC4198AA	Poultry	Netherlands
212	ESC_CC4220AA	Poultry	Netherlands
213	ESC_CC4221AA	Poultry	Netherlands
214	ESC_CC4294AA	Human	Netherlands
215	ESC_CC4356AA	Poultry	Netherlands
216	ESC_CC4385AA	Poultry	Netherlands
217	ESC_CC4388AA	Poultry	Netherlands
218	ESC_CC4389AA	Poultry	Netherlands
219	ESC_CC4393AA	Poultry	Netherlands
220	ESC_CC4399AA	Poultry	Netherlands
221	ESC_CC4448AA	Poultry	United States
222	ESC_CC4450AA	Poultry	United States
223	ESC_CC4603AA	Poultry	United States
224	ESC_CC4616AA	Poultry	United States
225	ESC_CC4618AA	Poultry	United States
226	ESC_CC4724AA	Poultry	United States
227	ESC_CC4871AA	Equine	United States
228	ESC_CC4887AA	Poultry	Pakistan
229	ESC_CC4894AA	Poultry	Pakistan
230	ESC_CC4897AA	Poultry	Pakistan
231	ESC_CC4911AA	Bovine	United States
232	ESC_CC4912AA	Poultry	United States
233	ESC_CC4981AA	Camelid	Germany
234	ESC_CC5533AA	Poultry	Japan
235	ESC_CC5537AA	Poultry	Japan
236	ESC_CC5540AA	Poultry	Japan
237	ESC_CC5548AA	Poultry	Japan
238	ESC_CC5549AA	Poultry	Japan
239	ESC_CC5551AA	Poultry	Japan
240	ESC_CC5603AA	Poultry	Japan
241	ESC_CC5650AA	Poultry	Japan
242	ESC_CC5651AA	Poultry	Japan
243	ESC_CC5652AA	Poultry	Japan
244	ESC_CC5655AA	Poultry	Japan
245	ESC_CC5656AA	Poultry	Japan
246	ESC_CC5662AA	Poultry	Japan
247	ESC_CC5733AA	Poultry	Japan
248	ESC_CC5740AA	Poultry	Japan
249	ESC_CC5741AA	Poultry	Japan
250	ESC_CC5757AA	Poultry	Japan
251	ESC_CC5808AA	Poultry	Japan
252	ESC_CC5809AA	Poultry	Japan
253	ESC_CC5835AA	Poultry	Japan
254	ESC_CC5844AA	Poultry	Japan
255	ESC_CC5845AA	Poultry	Japan
256	ESC_CC5847AA	Poultry	Japan
257	ESC_CC5851AA	Poultry	Japan
258	ESC_CC5858AA	Poultry	Japan
259	ESC_CC5867AA	Poultry	Japan
260	ESC_CC5868AA	Poultry	Japan
261	ESC_CC5870AA	Poultry	Japan
262	ESC_CC5873AA	Poultry	Japan
263	ESC_CC5874AA	Poultry	Japan
264	ESC_CC5877AA	Poultry	Japan
265	ESC_CC5886AA	Poultry	Japan
266	ESC_CC5887AA	Poultry	Japan
267	ESC_CC5896AA	Poultry	Japan
268	ESC_CC5897AA	Poultry	Japan
269	ESC_CC5898AA	Poultry	Japan
270	ESC_CC5902AA	Poultry	Japan
271	ESC_CC5912AA	Poultry	Japan
272	ESC_CC5914AA	Poultry	Japan
273	ESC_CC5935AA	Poultry	Japan
274	ESC_CC5944AA	Poultry	Japan
275	ESC_CC5945AA	Poultry	Japan
276	ESC_CC5947AA	Poultry	Japan
277	ESC_CC5957AA	Poultry	Japan
278	ESC_CC5958AA	Poultry	Japan
279	ESC_CC5959AA	Poultry	Japan
280	ESC_CC5962AA	Poultry	Japan
281	ESC_CC5966AA	Poultry	Japan
282	ESC_CC5967AA	Poultry	Japan
283	ESC_CC5972AA	Poultry	Japan
284	ESC_CC5976AA	Poultry	Japan
285	ESC_CC5982AA	Poultry	Japan
286	ESC_CC5984AA	Poultry	Japan
287	ESC_CC5987AA	Poultry	Japan
288	ESC_CC5988AA	Poultry	Japan
289	ESC_CC5990AA	Poultry	Japan
290	ESC_CC6003AA	Poultry	Japan
291	ESC_CC6004AA	Poultry	Japan
292	ESC_CC6005AA	Poultry	Japan
293	ESC_CC6006AA	Poultry	Japan
294	ESC_CC6016AA	Poultry	Japan
295	ESC_CC6018AA	Poultry	Japan
296	ESC_CC6024AA	Poultry	Japan
297	ESC_CC6028AA	Poultry	Japan
298	ESC_CC6043AA	Poultry	Japan
299	ESC_CC6044AA	Poultry	Japan
300	ESC_CC6050AA	Poultry	Japan
301	ESC_CC6054AA	Poultry	Japan
302	ESC_CC6059AA	Poultry	Japan
303	ESC_CC6063AA	Poultry	Japan
304	ESC_CC6085AA	Poultry	Japan
305	ESC_CC6091AA	Poultry	Japan
306	ESC_CC6092AA	Poultry	Japan
307	ESC_CC6098AA	Poultry	Japan
308	ESC_CC6104AA	Poultry	Japan
309	ESC_CC6106AA	Poultry	Japan
310	ESC_CC6115AA	Poultry	Japan
311	ESC_CC6119AA	Poultry	Japan
312	ESC_CC6120AA	Poultry	Japan
313	ESC_CC6122AA	Poultry	Japan
314	ESC_CC6124AA	Poultry	Japan
315	ESC_CC6146AA	Poultry	Japan
316	ESC_CC6149AA	Poultry	Japan
317	ESC_CC6152AA	Poultry	Japan
318	ESC_CC6264AA	Poultry	United States
319	ESC_CC6273AA	Poultry	United States
320	ESC_CC6325AA	Poultry	Japan
321	ESC_CC6338AA	Poultry	Japan
322	ESC_CC6447AA	Poultry	Japan
323	ESC_CC6566AA	Poultry	United States
324	ESC_CC6568AA	Poultry	United States
325	ESC_CC6580AA	Poultry	United States
326	ESC_CC6643AA	Poultry	Japan
327	ESC_CC6649AA	Poultry	Japan
328	ESC_CC6651AA	Poultry	Japan
329	ESC_CC6654AA	Poultry	Japan
330	ESC_CC6660AA	Poultry	Japan
331	ESC_CC6668AA	Poultry	Japan
332	ESC_CC6677AA	Poultry	Japan
333	ESC_CC6681AA	Poultry	Japan
334	ESC_CC6696AA	Poultry	Japan
335	ESC_CC6699AA	Poultry	Japan
336	ESC_CC6732AA	Poultry	Japan
337	ESC_CC6733AA	Poultry	Japan
338	ESC_CC6734AA	Poultry	Japan
339	ESC_CC6742AA	Poultry	Japan
340	ESC_CC6842AA	Poultry	United States
341	ESC_CC6965AA	Swine	United States
342	ESC_CC7037AA	Poultry	Japan
343	ESC_CC7469AA	Poultry	Japan
344	ESC_CC7477AA	Poultry	Japan
345	ESC_CC7542AA	Poultry	Japan
346	ESC_CC7596AA	Poultry	Pakistan
347	ESC_CC7598AA	Poultry	Pakistan
348	ESC_CC7600AA	Poultry	Pakistan
349	ESC_CC7778AA	Poultry	United States
350	ESC_CC7779AA	Poultry	United States
351	ESC_CC8168AA	Poultry	United States
352	ESC_CC8171AA	Poultry	United States
353	ESC_CC8198AA	Poultry	United States
354	ESC_CC8206AA	Swine	United States
355	ESC_CC8551AA	Poultry	United States
356	ESC_CC8560AA	Poultry	United States
357	ESC_CC8572AA	Poultry	United States
358	ESC_CC8576AA	Poultry	United States
359	ESC_CC8577AA	Poultry	United States
360	ESC_CC8578AA	Poultry	United States
361	ESC_CC8580AA	Poultry	United States
362	ESC_CC8581AA	Poultry	United States
363	ESC_CC8591AA	Swine	United States
364	ESC_CC8763AA	Human	Germany
365	ESC_CC9502AA	Poultry	Pakistan
366	ESC_CC9560AA	Poultry	United States
367	ESC_CC9614AA	Food chain	China
368	ESC_CC9843AA	Swine	United States
369	ESC_CC9848AA	Swine	United States
370	ESC_DB0615AA	Poultry	United States
371	ESC_DB1859AA	Poultry	United States
372	ESC_DB1873AA	Poultry	United States
373	ESC_DB1879AA	Poultry	United States
374	ESC_DB1883AA	Poultry	United States
375	ESC_DB1896AA	Poultry	United States
376	ESC_DB1902AA	Poultry	United States
377	ESC_DB1939AA	Poultry	United States
378	ESC_DB1945AA	Poultry	United States
379	ESC_DB1958AA	Poultry	United States
380	ESC_DB2011AA	Poultry	United States
381	ESC_DB2061AA	Poultry	United States
382	ESC_DB2096AA	Poultry	United States
383	ESC_DB2149AA	Poultry	United States
384	ESC_DB2217AA	Poultry	United States
385	ESC_DC1528AA	Poultry	United States
386	ESC_DC1532AA	Swine	United States
387	ESC_DC1596AA	Swine	United States
388	ESC_DC1597AA	Poultry	United States
389	ESC_DC1614AA	Poultry	United States
390	ESC_DC1784AA	Swine	United States
391	ESC_DC2188AA	Poultry	United States
392	ESC_DC2195AA	Poultry	United States
393	ESC_DC2501AA	Poultry	United States
394	ESC_DC2576AA	Poultry	United States
395	ESC_DC2577AA	Poultry	United States
396	ESC_DC2584AA	Poultry	United States
397	ESC_DC2596AA	Poultry	United States
398	ESC_DC2783AA	Poultry	United States
399	ESC_DC2788AA	Poultry	United States
400	ESC_DC3966AA	Poultry	United States
401	ESC_DC4775AA	Canine	Finland
402	ESC_DC5286AA	Poultry	United States
403	ESC_DC5290AA	Poultry	United States
404	ESC_DC5372AA	Poultry	United States
405	ESC_DC5373AA	Poultry	United States
406	ESC_DC5375AA	Poultry	United States
407	ESC_DC5380AA	Poultry	United States
408	ESC_DC5389AA	Poultry	United States
409	ESC_DC5541AA	Poultry	United States
410	ESC_DC5544AA	Poultry	United States
411	ESC_DC5545AA	Poultry	United States
412	ESC_DC5637AA	Human	Canada
413	ESC_DC5957AA	Water/River	Ecuador
414	ESC_DC5958AA	Water/River	Ecuador
415	ESC_DC6064AA	Water/River	Ecuador
416	ESC_DC6069AA	Water/River	Ecuador
417	ESC_DC6070AA	Water/River	Ecuador
418	ESC_DC6072AA	Water/River	Ecuador
419	ESC_DC6073AA	Water/River	Ecuador
420	ESC_DC6097AA	Human	Thailand
421	ESC_DC6142AA	Water/River	Ecuador
422	ESC_DC6143AA	Water/River	Ecuador
423	ESC_DC6160AA	Water/River	Ecuador
424	ESC_DC6167AA	Water/River	Ecuador
425	ESC_DC6171AA	Water/River	Ecuador
426	ESC_DC7859AA	Poultry	United States
427	ESC_DC8674AA	Water/River	Japan
428	ESC_DC8719AA	Poultry	United States
429	ESC_DC8720AA	Poultry	United States
430	ESC_DC8735AA	Poultry	United States
431	ESC_DC9307AA	Poultry	United States
432	ESC_DC9308AA	Poultry	United States
433	ESC_DC9309AA	Poultry	United States
434	ESC_DC9317AA	Poultry	United States
435	ESC_DC9452AA	Poultry	United States
436	ESC_DC9465AA	Poultry	United States
437	ESC_DC9469AA	Poultry	United States
438	ESC_DC9833AA	Poultry	United States
439	ESC_DC9844AA	Poultry	United States
440	ESC_DC9846AA	Poultry	United States
441	ESC_DC9847AA	Poultry	United States
442	ESC_EC0710AA	Human	Belgium
443	ESC_EC0791AA	Human	Belgium
444	ESC_EC0852AA	Human	Belgium
445	ESC_EC0854AA	Human	Belgium
446	ESC_EC1056AA	Feline	United States
447	ESC_EC1843AA	Human	United Kingdom
448	ESC_EC5384AA	Poultry	United States
449	ESC_EC5388AA	Poultry	United States
450	ESC_EC5519AA	Swine	Germany
451	ESC_EC5520AA	Poultry	Germany
452	ESC_EC5549AA	Bovine	Germany
453	ESC_EC5551AA	Bovine	Germany
454	ESC_EC5559AA	Bovine	Germany
455	ESC_EC5562AA	Bovine	Germany
456	ESC_EC5593AA	Bovine	Germany
457	ESC_EC5620AA	Poultry	Germany
458	ESC_EC5755AA	Human	France
459	ESC_EC5994AA	Bovine	France
460	ESC_EC6049AA	Bovine	France
461	ESC_EC6089AA	Bovine	France
462	ESC_EC6102AA	Bovine	France
463	ESC_EC6111AA	Bovine	France
464	ESC_EC6117AA	Bovine	France
465	ESC_EC6120AA	Bovine	France
466	ESC_EC6138AA	Bovine	France
467	ESC_EC6217AA	Poultry	Canada
468	ESC_EC6219AA	Poultry	Canada
469	ESC_EC6221AA	Poultry	Canada
470	ESC_EC6227AA	Poultry	Canada
471	ESC_EC6252AA	Poultry	Canada
472	ESC_EC6259AA	Poultry	Canada
473	ESC_EC6264AA	Poultry	Canada
474	ESC_EC6278AA	Poultry	Canada
475	ESC_EC6280AA	Poultry	Canada
476	ESC_EC6284AA	Poultry	Canada
477	ESC_EC6285AA	Poultry	Canada
478	ESC_EC6289AA	Poultry	Canada
479	ESC_EC6291AA	Poultry	Canada
480	ESC_EC6292AA	Poultry	Canada
481	ESC_EC6294AA	Poultry	Canada
482	ESC_EC6299AA	Poultry	Canada
483	ESC_EC6305AA	Poultry	Canada
484	ESC_EC6306AA	Poultry	Canada
485	ESC_EC6307AA	Poultry	Canada
486	ESC_EC6309AA	Poultry	Canada
487	ESC_EC6310AA	Poultry	Canada
488	ESC_EC6314AA	Poultry	Canada
489	ESC_EC6315AA	Poultry	Canada
490	ESC_EC6316AA	Poultry	Canada
491	ESC_EC6319AA	Poultry	Canada
492	ESC_EC6320AA	Poultry	Canada
493	ESC_EC6323AA	Poultry	Canada
494	ESC_EC6327AA	Poultry	Canada
495	ESC_EC6330AA	Poultry	Canada
496	ESC_EC6377AA	Poultry	Canada
497	ESC_EC6405AA	Poultry	Canada
498	ESC_EC6467AA	ND/Others	Canada
499	ESC_EC6481AA	Poultry	Canada
500	ESC_EC6836AA	ND/Others	Canada
501	ESC_EC6840AA	ND/Others	Canada
502	ESC_EC6872AA	Poultry	United States
503	ESC_EC6877AA	Poultry	United States
504	ESC_EC6892AA	Poultry	United States
505	ESC_EC6896AA	Poultry	United States
506	ESC_EC6903AA	Poultry	United States
507	ESC_EC7877AA	Poultry	United States
508	ESC_EC7884AA	Poultry	United States
509	ESC_EC7885AA	Poultry	United States
510	ESC_EC8064AA	Poultry	Canada
511	ESC_EC8071AA	Poultry	Canada
512	ESC_EC8107AA	Poultry	Canada
513	ESC_EC8171AA	Poultry	Canada
514	ESC_EC8199AA	Poultry	Canada
515	ESC_EC8227AA	Poultry	Canada
516	ESC_EC8260AA	Poultry	Canada
517	ESC_EC8295AA	Poultry	Canada
518	ESC_EC8306AA	Poultry	Canada
519	ESC_EC8309AA	Poultry	Canada
520	ESC_EC8320AA	Poultry	Canada
521	ESC_EC8331AA	Poultry	Canada
522	ESC_EC8337AA	Poultry	Canada
523	ESC_EC8365AA	Poultry	Canada
524	ESC_EC8381AA	Poultry	Canada
525	ESC_EC8385AA	Poultry	Canada
526	ESC_EC8394AA	Poultry	Canada
527	ESC_EC8412AA	Poultry	Canada
528	ESC_EC8415AA	Poultry	Canada
529	ESC_EC8423AA	Poultry	Canada
530	ESC_EC8440AA	Poultry	Canada
531	ESC_EC8454AA	Poultry	Canada
532	ESC_EC8461AA	Poultry	Canada
533	ESC_EC9090AA	Ovine/Goat (Caprinae)	United Kingdom
534	ESC_EC9111AA	Water/River	Ecuador
535	ESC_EC9112AA	Water/River	Ecuador
536	ESC_EC9115AA	Water/River	Ecuador
537	ESC_EC9153AA	Water/River	Ecuador
538	ESC_EC9167AA	Water/River	Ecuador
539	ESC_EC9168AA	Water/River	Ecuador
540	ESC_EC9170AA	Water/River	Ecuador
541	ESC_EC9197AA	Water/River	Ecuador
542	ESC_EC9198AA	Water/River	Ecuador
543	ESC_EC9203AA	Water/River	Ecuador
544	ESC_EC9205AA	Water/River	Ecuador
545	ESC_EC9206AA	Water/River	Ecuador
546	ESC_EC9319AA	Canine	Ecuador
547	ESC_EC9341AA	Canine	Ecuador
548	ESC_EC9400AA	ND/Others	Ecuador
549	ESC_EC9429AA	Human	Ecuador
550	ESC_EC9440AA	ND/Others	Ecuador
551	ESC_EC9479AA	ND/Others	Ecuador
552	ESC_EC9564AA	ND/Others	Ecuador
553	ESC_EC9582AA	Poultry	Ecuador
554	ESC_EC9587AA	Human	Ecuador
555	ESC_EC9621AA	ND/Others	Ecuador
556	ESC_EC9623AA	Poultry	Ecuador
557	ESC_EC9638AA	ND/Others	Ecuador
558	ESC_EC9695AA	ND/Others	Ecuador
559	ESC_EC9778AA	Human	Ecuador
560	ESC_EC9786AA	Human	Ecuador
561	ESC_EC9831AA	Poultry	Ecuador
562	ESC_EC9842AA	Poultry	Ecuador
563	ESC_EC9851AA	Canine	Ecuador
564	ESC_EC9854AA	Human	Ecuador
565	ESC_EC9874AA	Human	Ecuador
566	ESC_EC9904AA	Canine	Ecuador
567	ESC_EC9909AA	Human	Ecuador
568	ESC_EC9947AA	Poultry	Ecuador
569	ESC_EC9951AA	Poultry	Ecuador
570	ESC_EC9968AA	Human	Ecuador
571	ESC_EC9969AA	Human	Ecuador
572	ESC_EC9970AA	Human	Ecuador
573	ESC_EC9973AA	Human	Ecuador
574	ESC_FA7183AA	Poultry	United States
575	ESC_FA7379AA	Human	Tanzania
576	ESC_FA8038AA	Swine	United States
577	ESC_FA8061AA	Swine	United States
578	ESC_FA8072AA	Bovine	United States
579	ESC_FB0733AA	Poultry	Australia
580	ESC_FB0735AA	Poultry	Australia
581	ESC_FB0762AA	Poultry	Germany
582	ESC_FB0763AA	Poultry	Germany
583	ESC_FB0765AA	Poultry	Germany
584	ESC_FB0768AA	Poultry	Germany
585	ESC_FB0769AA	Poultry	Germany
586	ESC_FB0770AA	Poultry	Germany
587	ESC_FB0771AA	Poultry	Germany
588	ESC_FB0772AA	Poultry	Germany
589	ESC_FB0773AA	Poultry	Germany
590	ESC_FB0774AA	Poultry	Germany
591	ESC_FB0775AA	Poultry	Germany
592	ESC_FB0776AA	Poultry	Germany
593	ESC_FB0777AA	Poultry	Germany
594	ESC_FB0778AA	Poultry	Germany
595	ESC_FB0779AA	Poultry	Germany
596	ESC_FB0780AA	Poultry	Germany
597	ESC_FB1073AA	Poultry	Australia
598	ESC_FB1236AA	Poultry	Australia
599	ESC_FB1237AA	Poultry	Germany
600	ESC_FB1275AA	Poultry	Germany
601	ESC_FB1571AA	Poultry	United States
602	ESC_FB1590AA	Human	China
603	ESC_FB1903AA	Human	China
604	ESC_FB3650AA	Human	Australia
605	ESC_FB3766AA	Human	China
606	ESC_FB3830AA	Human	China
607	ESC_FB6105AA	Poultry	United States
608	ESC_FB6806AA	Human	Netherlands
609	ESC_FB7549AA	Poultry	United States
610	ESC_FB7765AA	Poultry	United States
611	ESC_FB7888AA	Human	China
612	ESC_FB8074AA	Human	Norway
613	ESC_FB9278AA	Poultry	United States
614	ESC_FB9500AA	Human	New Zealand
615	ESC_FB9740AA	Human	Brazil
616	ESC_FB9831AA	Poultry	United States
617	ESC_FB9858AA	Swine	United States
618	ESC_FC0333AA	Human	Ecuador
619	ESC_FC0393AA	Human	Ecuador
620	ESC_FC0403AA	Canine	Ecuador
621	ESC_FC0421AA	Poultry	Ecuador
622	ESC_FC0423AA	Poultry	Ecuador
623	ESC_FC0443AA	Human	Ecuador
624	ESC_FC0449AA	Human	Ecuador
625	ESC_FC0454AA	Human	Ecuador
626	ESC_FC0486AA	Poultry	Ecuador
627	ESC_FC0489AA	Poultry	Ecuador
628	ESC_FC0490AA	Poultry	Ecuador
629	ESC_FC0525AA	Poultry	Ecuador
630	ESC_FC0526AA	Poultry	Ecuador
631	ESC_FC0565AA	Poultry	Ecuador
632	ESC_FC0601AA	Human	Ecuador
633	ESC_FC0607AA	Canine	Ecuador
634	ESC_FC0627AA	Human	Ecuador
635	ESC_FC0635AA	Canine	Ecuador
636	ESC_FC0721AA	Canine	Ecuador
637	ESC_FC0724AA	Human	Ecuador
638	ESC_FC0773AA	Human	Ecuador
639	ESC_FC0810AA	Canine	Ecuador
640	ESC_FC0853AA	Human	Ecuador
641	ESC_FC0940AA	Human	Ecuador
642	ESC_FC0997AA	Human	Ecuador
643	ESC_FC1019AA	Human	Ecuador
644	ESC_FC1158AA	Poultry	United States
645	ESC_FC1519AA	Canine	Portugal
646	ESC_FC1705AA	Poultry	United States
647	ESC_FC1708AA	Poultry	United States
648	ESC_FC2010AA	Poultry	United States
649	ESC_FC2877AA	Swine	United Kingdom
650	ESC_FC2888AA	Poultry	United Kingdom
651	ESC_FC2896AA	Poultry	United Kingdom
652	ESC_FC2924AA	Poultry	United Kingdom
653	ESC_FC3133AA	Food chain	United Kingdom
654	ESC_FC3147AA	Poultry	United States
655	ESC_FC3203AA	Poultry	United States
656	ESC_FC3205AA	Poultry	United States
657	ESC_FC3250AA	Poultry	United States
658	ESC_FC3277AA	Poultry	United States
659	ESC_FC3510AA	Human	United Kingdom
660	ESC_FC3937AA	Poultry	United States
661	ESC_FC4342AA	Poultry	United States
662	ESC_FC4383AA	Poultry	United States
663	ESC_FC4542AA	ND/Others	United States
664	ESC_FC4985AA	Poultry	United States
665	ESC_FC5095AA	Poultry	United States
666	ESC_FC5113AA	Human	United Kingdom
667	ESC_FC5224AA	Poultry	United States
668	ESC_GA2754AA	Bovine	United States
669	ESC_GA2758AA	Bovine	United States
670	ESC_GA3704AA	Human	United Kingdom
671	ESC_GA6631AA	Human	Singapore
672	ESC_GA8853AA	Human	United Kingdom
673	ESC_GB0108AA	Poultry	Brazil
674	ESC_GB0218AA	Human	Brazil
675	ESC_GB1025AA	Poultry	Nigeria
676	ESC_GB2017AA	Human	United States
677	ESC_GB2034AA	Human	United States
678	ESC_GB3069AA	Poultry	United States
679	ESC_GB3553AA	Human	Nigeria
680	ESC_GB3895AA	Swine	United States
681	ESC_GB5975AA	Poultry	Sri Lanka
682	ESC_GB6436AA	Human	Singapore
683	ESC_GB6472AA	Human	Malaysia
684	ESC_GB6495AA	Human	Malaysia
685	ESC_GB6605AA	ND/Others	United States
686	ESC_GB6637AA	Poultry	United States
687	ESC_GB6640AA	Poultry	United States
688	ESC_GB6642AA	Poultry	United States
689	ESC_GB6673AA	Poultry	United States
690	ESC_GB6681AA	Poultry	United States
691	ESC_GB6682AA	Poultry	United States
692	ESC_GB6881AA	Human	Australia
693	ESC_GB7750AA	Poultry	United States
694	ESC_GB9376AA	Human	Singapore
695	ESC_GB9714AA	Poultry	United States
696	ESC_GB9970AA	Water/River	United States
697	ESC_HA5040AA	Human	United Kingdom
698	ESC_HA5126AA	Human	United Kingdom
699	ESC_HA5980AA	Bovine	United States
700	ESC_HA7819AA	Poultry	United States
701	ESC_HA7956AA	Weasel/Badger (Mustelid)	United States
702	ESC_HA8198AA	Poultry	United States
703	ESC_HA8392AA	Dairy	United States
704	ESC_HA8421AA	Poultry	United States
705	ESC_HA8557AA	Bovine	United States
706	ESC_HA8568AA	Poultry	United States
707	ESC_HA9047AA	Poultry	United States
708	ESC_HA9048AA	Poultry	United States
709	ESC_HA9217AA	ND/Others	Luxembourg
710	ESC_HA9244AA	Swine	Luxembourg
711	ESC_HB0074AA	Poultry	Japan
712	ESC_HB0095AA	Poultry	Japan
713	ESC_HB0252AA	Poultry	United States
714	ESC_HB0394AA	Poultry	United States
715	ESC_HB5582AA	Poultry	United States
716	ESC_HB5591AA	Poultry	United States
717	ESC_HB6516AA	Swine	Brazil
718	ESC_HB6787AA	Poultry	United States
719	ESC_HB7279AA	Human	United Kingdom
720	ESC_HB8519AA	Poultry	United States
721	ESC_HB8527AA	Poultry	United States
722	ESC_HB8528AA	Poultry	United States
723	ESC_HB8547AA	Poultry	United States
724	ESC_HB8584AA	Poultry	United States
725	ESC_HB8585AA	Poultry	United States
726	ESC_HB8589AA	Poultry	United States
727	ESC_HB8618AA	Poultry	United States
728	ESC_HB8620AA	Poultry	United States
729	ESC_HB8645AA	Poultry	United States
730	ESC_HB8666AA	Poultry	United States
731	ESC_HB8688AA	Poultry	United States
732	ESC_HB8725AA	Poultry	United States
733	ESC_HB8733AA	Poultry	United States
734	ESC_HB8755AA	Poultry	United States
735	ESC_HB8785AA	Poultry	United States
736	ESC_HB8802AA	Poultry	United States
737	ESC_HB8816AA	Poultry	United States
738	ESC_IA0622AA	Bovine	United States
739	ESC_IA0624AA	Bovine	United States
740	ESC_IA0792AA	Human	Australia
741	ESC_IA0793AA	Human	Australia
742	ESC_IA1883AA	Bovine	United States
743	ESC_IA2288AA	Bovine	United States
744	ESC_IA2289AA	Bovine	United States
745	ESC_IB0077AA	Poultry	United States
746	ESC_IB0102AA	Swine	Vietnam
747	ESC_IB7381AA	Poultry	United States
748	ESC_IB8246AA	Human	Canada
749	ESC_IB8298AA	Poultry	Canada
750	ESC_IB8299AA	Poultry	Canada
751	ESC_IB8301AA	Poultry	Canada
752	ESC_IB9252AA	Canine	United States
753	ESC_IB9291AA	Poultry	United States
754	ESC_IB9546AA	Poultry	United States
755	ESC_IB9597AA	Water/River	United States
756	ESC_JA1112AA	Poultry	United States
757	ESC_JA7412AA	Poultry	Norway
758	ESC_JA7413AA	Poultry	Denmark
759	ESC_JA7419AA	Poultry	Denmark
760	ESC_JB1106AA	Feline	Spain
761	ESC_JB3314AA	Swine	Netherlands
762	ESC_JB3604AA	Poultry	Hungary
763	ESC_JB3607AA	Poultry	Hungary
764	ESC_JB3612AA	Poultry	Hungary
765	ESC_JB3916AA	Poultry	Hungary
766	ESC_JB4008AA	Poultry	Hungary
767	ESC_JB6739AA	Poultry	United States
768	ESC_JB7443AA	Human	France
769	ESC_JB7610AA	Human	France
770	ESC_JB9517AA	Poultry	United Kingdom
771	ESC_JB9519AA	Poultry	United Kingdom
772	ESC_JB9520AA	Poultry	United Kingdom
773	ESC_JB9521AA	Poultry	United Kingdom
774	ESC_JB9586AA	Poultry	United Kingdom
775	ESC_KA1131AA	Poultry	Denmark
776	ESC_KA3979AA	Poultry	Denmark
777	ESC_KA5302AA	Poultry	Norway
778	ESC_KA5332AA	Human	United Kingdom
779	ESC_KA7033AA	Poultry	Luxembourg
780	ESC_KA9874AA	ND/Others	Luxembourg
781	ESC_KA9889AA	ND/Others	Luxembourg
782	ESC_KB0037AA	Bat	Australia
783	ESC_KB0211AA	Poultry	United States
784	ESC_KB0214AA	Poultry	United States
785	ESC_KB1318AA	Swine	United States
786	ESC_KB3282AA	Poultry	Sweden
787	ESC_KB3285AA	Poultry	Sweden
788	ESC_KB3287AA	Poultry	Sweden
789	ESC_KB3290AA	Poultry	United Kingdom
790	ESC_KB3291AA	Poultry	United Kingdom
791	ESC_KB3301AA	Poultry	Finland
792	ESC_KB3310AA	Poultry	United Kingdom
793	ESC_KB3311AA	Poultry	United Kingdom
794	ESC_KB3312AA	Poultry	United Kingdom
795	ESC_KB3317AA	Poultry	Finland
796	ESC_KB3324AA	Poultry	United Kingdom
797	ESC_KB3337AA	Poultry	United Kingdom
798	ESC_KB3350AA	Poultry	United Kingdom
799	ESC_KB3353AA	Poultry	United Kingdom
800	ESC_KB3358AA	Poultry	United Kingdom
801	ESC_KB3359AA	Poultry	United Kingdom
802	ESC_KB3371AA	Poultry	United Kingdom
803	ESC_KB3374AA	Poultry	United Kingdom
804	ESC_KB3375AA	Poultry	United Kingdom
805	ESC_KB3377AA	Poultry	United Kingdom
806	ESC_KB3378AA	Poultry	United Kingdom
807	ESC_KB3380AA	Poultry	United Kingdom
808	ESC_KB3381AA	Poultry	United Kingdom
809	ESC_KB3382AA	Poultry	United Kingdom
810	ESC_KB3383AA	Poultry	United Kingdom
811	ESC_KB3384AA	Poultry	United Kingdom
812	ESC_KB3385AA	Poultry	United Kingdom
813	ESC_KB3386AA	Poultry	United Kingdom
814	ESC_KB3387AA	Poultry	United Kingdom
815	ESC_KB3389AA	Poultry	United Kingdom
816	ESC_KB3390AA	Poultry	United Kingdom
817	ESC_KB3393AA	Poultry	United Kingdom
818	ESC_KB3396AA	Poultry	United Kingdom
819	ESC_KB3397AA	Poultry	United Kingdom
820	ESC_KB3398AA	Poultry	United Kingdom
821	ESC_KB3399AA	Poultry	United Kingdom
822	ESC_KB3403AA	Poultry	United States
823	ESC_KB3404AA	Poultry	United States
824	ESC_KB3406AA	Poultry	United States
825	ESC_KB3407AA	Poultry	United States
826	ESC_KB3410AA	Poultry	United States
827	ESC_KB3411AA	Poultry	United States
828	ESC_KB3415AA	Poultry	United Kingdom
829	ESC_KB3416AA	Poultry	United Kingdom
830	ESC_KB3422AA	Poultry	Sweden
831	ESC_KB3425AA	Poultry	Sweden
832	ESC_KB3426AA	Poultry	United States
833	ESC_KB3496AA	Poultry	United States
834	ESC_KB3909AA	Poultry	United States
835	ESC_KB3918AA	Poultry	United States
836	ESC_KB3946AA	Poultry	United States
837	ESC_KB3947AA	Poultry	United States
838	ESC_KB4022AA	Poultry	United States
839	ESC_KB5001AA	Poultry	United States
840	ESC_KB5004AA	Poultry	United States
841	ESC_KB5005AA	Poultry	United States
842	ESC_KB5006AA	Poultry	United States
843	ESC_KB5007AA	Poultry	United States
844	ESC_KB5008AA	Poultry	United States
845	ESC_KB5021AA	Poultry	United States
846	ESC_KB5025AA	Poultry	United States
847	ESC_KB5036AA	Poultry	United States
848	ESC_KB5066AA	Poultry	United States
849	ESC_KB5070AA	Poultry	United States
850	ESC_KB5103AA	Poultry	United States
851	ESC_KB5105AA	Poultry	United States
852	ESC_KB5112AA	Poultry	United States
853	ESC_KB5113AA	Poultry	United States
854	ESC_KB5125AA	Poultry	United States
855	ESC_KB5129AA	Poultry	United States
856	ESC_KB5143AA	Poultry	United States
857	ESC_KB5144AA	Poultry	United States
858	ESC_KB5145AA	Poultry	United States
859	ESC_KB5178AA	Poultry	United States
860	ESC_KB5221AA	Poultry	United States
861	ESC_KB5223AA	Poultry	United States
862	ESC_KB5229AA	Poultry	United States
863	ESC_KB5233AA	Poultry	United States
864	ESC_KB8365AA	Poultry	Norway
865	ESC_KB8546AA	Human	United Kingdom
866	ESC_KB8617AA	Poultry	Italy
867	ESC_KB8619AA	Poultry	Italy
868	ESC_KB8625AA	Poultry	Italy
869	ESC_KB8636AA	Poultry	Italy
870	ESC_KB8902AA	Poultry	Italy
871	ESC_KB9265AA	Poultry	Norway
872	ESC_KB9691AA	Poultry	Australia
873	ESC_KB9692AA	Poultry	Australia
874	ESC_KB9699AA	Poultry	Australia
875	ESC_KB9702AA	Poultry	Australia
876	ESC_KB9713AA	Poultry	Australia
877	ESC_KB9727AA	Poultry	Australia
878	ESC_KB9728AA	Poultry	Australia
879	ESC_KB9731AA	Poultry	Australia
880	ESC_KB9733AA	Poultry	Australia
881	ESC_KB9763AA	Poultry	Australia
882	ESC_KB9766AA	Poultry	Australia
883	ESC_KB9816AA	Water/River	Germany
884	ESC_KB9879AA	Water/River	United States
885	ESC_LA1488AA	Poultry	United States
886	ESC_LA1517AA	Poultry	United States
887	ESC_LA1521AA	Poultry	United States
888	ESC_LA5686AA	Poultry	Denmark
889	ESC_LA5687AA	Poultry	Denmark
890	ESC_LA5688AA	Poultry	Denmark
891	ESC_LA6546AA	Human	United States
892	ESC_LB0136AA	Water/River	Germany
893	ESC_LB0209AA	Water/River	Germany
894	ESC_LB0222AA	Water/River	Germany
895	ESC_LB0235AA	Water/River	Germany
896	ESC_LB0252AA	Water/River	Germany
897	ESC_LB0500AA	Poultry	Italy
898	ESC_LB0524AA	Swine	Italy
899	ESC_LB0560AA	Poultry	Italy
900	ESC_LB0565AA	Poultry	Italy
901	ESC_LB0566AA	Poultry	Italy
902	ESC_LB0642AA	Poultry	Italy
903	ESC_LB1012AA	Human	United States
904	ESC_LB1928AA	Human	United States
905	ESC_LB2847AA	Other Mammal	Australia
906	ESC_LB3221AA	Swine	Australia
907	ESC_LB3930AA	Human	France
908	ESC_LB3934AA	Human	France
909	ESC_LB3940AA	Human	France
910	ESC_LB3943AA	Human	France
911	ESC_LB4859AA	Poultry	United States
912	ESC_LB4868AA	Bovine	United States
913	ESC_LB5581AA	Swine	United States
914	ESC_LB5623AA	Bovine	United States
915	ESC_LB5725AA	Poultry	United States
916	ESC_LB5768AA	Poultry	United States
917	ESC_LB5952AA	Poultry	Netherlands
918	ESC_LB6041AA	Human	Netherlands
919	ESC_LB7034AA	Bovine	United States
920	ESC_LB7038AA	Swine	United States
921	ESC_LB7108AA	Human	France
922	ESC_LB7202AA	Swine	United States
923	ESC_LB8064AA	Poultry	United States
924	ESC_LB8079AA	Swine	United States
925	ESC_LB8101AA	Poultry	United States
926	ESC_LB8170AA	Poultry	United States
927	ESC_LB8845AA	Human	Mexico
928	ESC_LB9603AA	Poultry	United States
929	ESC_MA1855AA	Poultry	United States
930	ESC_MA2397AA	Poultry	United States
931	ESC_MA7193AA	Poultry	United States
932	ESC_MA7203AA	Environment	United States
933	ESC_MA8341AA	Environment	United States
934	ESC_MB2199AA	Swine	Thailand
935	ESC_MB5687AA	Poultry	Ecuador
936	ESC_MB6551AA	Poultry	United States
937	ESC_MB7476AA	Poultry	United States
938	ESC_NB0443AA	Human	United States
939	ESC_NB0445AA	Human	United States
940	ESC_NB1861AA	Water/River	United States
941	ESC_NB1881AA	Poultry	United States
942	ESC_NB1915AA	Poultry	United States
943	ESC_NB3483AA	Poultry	United States
944	ESC_NB3562AA	Bovine	United States
945	ESC_NB3568AA	Poultry	United States
946	ESC_NB3575AA	Poultry	United States
947	ESC_NB3582AA	Swine	United States
948	ESC_NB3623AA	Poultry	United States
949	ESC_NB3665AA	Poultry	United States
950	ESC_NB4071AA	Poultry	United States
951	ESC_NB4553AA	Poultry	United Kingdom
952	ESC_NB4557AA	Poultry	United Kingdom
953	ESC_NB4561AA	Poultry	United Kingdom
954	ESC_NB4572AA	Poultry	Belgium
955	ESC_NB4575AA	Poultry	Belgium
956	ESC_NB4581AA	Poultry	United Kingdom
957	ESC_NB4625AA	Poultry	Belgium
958	ESC_NB4640AA	Poultry	United Kingdom
959	ESC_NB4644AA	Poultry	Belgium
960	ESC_NB4645AA	Poultry	Belgium
961	ESC_NB4742AA	Poultry	United Kingdom
962	ESC_NB4745AA	Poultry	United Kingdom
963	ESC_NB4750AA	Poultry	Belgium
964	ESC_NB4758AA	Poultry	United Kingdom
965	ESC_NB4759AA	Poultry	United Kingdom
966	ESC_NB4785AA	Poultry	United Kingdom
967	ESC_NB4806AA	Poultry	United Kingdom
968	ESC_NB4810AA	Poultry	United Kingdom
969	ESC_NB4814AA	Poultry	Belgium
970	ESC_NB4815AA	Poultry	Belgium
971	ESC_NB4816AA	Poultry	Belgium
972	ESC_NB4847AA	Poultry	United Kingdom
973	ESC_NB4872AA	Poultry	United Kingdom
974	ESC_NB4882AA	Poultry	United Kingdom
975	ESC_NB4885AA	Poultry	Belgium
976	ESC_NB4888AA	Poultry	Belgium
977	ESC_NB4891AA	Poultry	Belgium
978	ESC_NB4897AA	Poultry	United Kingdom
979	ESC_NB4899AA	Poultry	United Kingdom
980	ESC_NB4902AA	Poultry	United Kingdom
981	ESC_NB4907AA	Poultry	United Kingdom
982	ESC_NB4918AA	Poultry	United Kingdom
983	ESC_NB4923AA	Poultry	United Kingdom
984	ESC_NB4924AA	Poultry	United Kingdom
985	ESC_NB4929AA	Poultry	United Kingdom
986	ESC_NB4931AA	Poultry	United Kingdom
987	ESC_NB4957AA	Poultry	Belgium
988	ESC_NB4960AA	Poultry	Belgium
989	ESC_NB4962AA	Poultry	Belgium
990	ESC_NB4965AA	Poultry	United Kingdom
991	ESC_NB4966AA	Poultry	United Kingdom
992	ESC_NB4968AA	Poultry	United Kingdom
993	ESC_NB4972AA	Poultry	United Kingdom
994	ESC_NB5008AA	Poultry	United Kingdom
995	ESC_NB5013AA	Poultry	United Kingdom
996	ESC_NB5031AA	Poultry	United Kingdom
997	ESC_NB5034AA	Poultry	United Kingdom
998	ESC_NB5116AA	Poultry	Spain
999	ESC_NB5140AA	Poultry	Spain
1000	ESC_NB5165AA	Poultry	Pakistan
1001	ESC_NB5166AA	Poultry	Pakistan
1002	ESC_NB5169AA	Poultry	Pakistan
1003	ESC_NB5184AA	Poultry	Pakistan
1004	ESC_NB5204AA	Poultry	Pakistan
1005	ESC_NB5212AA	Poultry	Pakistan
1006	ESC_NB5213AA	Poultry	Pakistan
1007	ESC_NB5214AA	Poultry	Pakistan
1008	ESC_NB5217AA	Poultry	Pakistan
1009	ESC_NB5277AA	Human	China
1010	ESC_NB5376AA	Human	China
1011	ESC_NB5445AA	Poultry	United States
1012	ESC_NB5745AA	Human	Belgium
1013	ESC_NB5778AA	Human	Belgium
1014	ESC_NB5851AA	Human	Belgium
1015	ESC_NB5905AA	Poultry	Canada
1016	ESC_NB5908AA	Poultry	Canada
1017	ESC_NB5910AA	Poultry	Canada
1018	ESC_NB6029AA	Human	Germany
1019	ESC_NB6081AA	Human	Germany
1020	ESC_NB7687AA	Water/River	United States
1021	ESC_NB7716AA	Human	Australia
1022	ESC_NB7763AA	Human	Australia
1023	ESC_NB9813AA	Poultry	United States
1024	ESC_NB9888AA	Poultry	United States
1025	ESC_OA1195AA	Swine	Austria
1026	ESC_OA1221AA	Swine	Bulgaria
1027	ESC_OA1286AA	Swine	Latvia
1028	ESC_OA1294AA	Bovine	Netherlands
1029	ESC_OA1312AA	Swine	Romania
1030	ESC_OA1313AA	Swine	Romania
1031	ESC_OA1317AA	Swine	Romania
1032	ESC_OB0052AA	Poultry	Croatia
1033	ESC_OB0053AA	Poultry	Croatia
1034	ESC_OB0055AA	Poultry	Croatia
1035	ESC_OB0056AA	Poultry	Croatia
1036	ESC_OB1346AA	Poultry	United States
1037	ESC_OB1351AA	Bovine	United States
1038	ESC_OB1468AA	Poultry	United States
1039	ESC_OB1470AA	Poultry	United States
1040	ESC_OB1489AA	Poultry	United States
1041	ESC_OB6085AA	Poultry	Lebanon
1042	ESC_OB8073AA	Weasel/Badger (Mustelid)	Denmark
1043	ESC_OB8124AA	Weasel/Badger (Mustelid)	Denmark
1044	ESC_OB8899AA	Poultry	Lebanon
1045	ESC_OB8900AA	Poultry	Lebanon
1046	ESC_OB8905AA	Poultry	Lebanon
1047	ESC_OB8906AA	Poultry	Lebanon
1048	ESC_OB8922AA	Poultry	Lebanon
1049	ESC_OB8938AA	Poultry	Lebanon
1050	ESC_OB8992AA	Poultry	Lebanon
1051	ESC_OB8994AA	Poultry	Lebanon
1052	ESC_OB8996AA	Poultry	Lebanon
1053	ESC_OB9000AA	Poultry	Lebanon
1054	ESC_OB9025AA	Poultry	Lebanon
1055	ESC_OB9145AA	Poultry	Norway
1056	ESC_OB9146AA	Poultry	Norway
1057	ESC_OB9150AA	Poultry	Norway
1058	ESC_PA1569AA	Poultry	Germany
1059	ESC_PA1599AA	Poultry	Denmark
1060	ESC_PA1951AA	Poultry	United States
1061	ESC_PA2037AA	Environment	United States
1062	ESC_PA9459AA	Poultry	United States
1063	ESC_PB1002AA	Poultry	Norway
1064	ESC_PB1033AA	Poultry	Norway
1065	ESC_PB1035AA	Poultry	Norway
1066	ESC_PB1037AA	Poultry	Norway
1067	ESC_PB2324AA	Bovine	United States
1068	ESC_PB2376AA	Poultry	United States
1069	ESC_PB2393AA	Poultry	United States
1070	ESC_PB2415AA	Canine	United States
1071	ESC_PB2428AA	Poultry	United States
1072	ESC_PB2459AA	Bovine	United States
1073	ESC_PB3342AA	Bovine	United States
1074	ESC_QA3786AA	Swine	Denmark
1075	ESC_QA3820AA	Poultry	Denmark
1076	ESC_QA3837AA	Poultry	Denmark
1077	ESC_QA3852AA	Poultry	Denmark
1078	ESC_QA3867AA	Poultry	Denmark
1079	ESC_QA4879AA	Poultry	United States
1080	ESC_QA5466AA	Human	Japan
1081	ESC_QB3139AA	Human	Zimbabwe
1082	ESC_QB3667AA	Poultry	United States
1083	ESC_RA0418AA	Human	Sweden
1084	ESC_RA0465AA	Human	Sweden
1085	ESC_RA0491AA	Human	Sweden
1086	ESC_RA0494AA	Human	Sweden
1087	ESC_RA0511AA	Human	Sweden
1088	ESC_RA1679AA	Swine	United States
1089	ESC_RA2354AA	Swine	Ireland
1090	ESC_RA2426AA	Swine	United States
1091	ESC_RA2427AA	Poultry	United States
1092	ESC_RA2460AA	Canine	United States
1093	ESC_RA3663AA	Swine	United States
1094	ESC_RA3930AA	Animal Feed	Denmark
1095	ESC_RA4045AA	Poultry	Germany
1096	ESC_RA4098AA	Poultry	United States
1097	ESC_RA4103AA	Poultry	United States
1098	ESC_RA4105AA	Poultry	United States
1099	ESC_RA4107AA	Poultry	United States
1100	ESC_RA4109AA	Poultry	United States
1101	ESC_RA4112AA	Poultry	United States
1102	ESC_RA4114AA	Poultry	United States
1103	ESC_RA4115AA	Poultry	United States
1104	ESC_RA4128AA	Poultry	United States
1105	ESC_RA4137AA	Poultry	United States
1106	ESC_RA4138AA	Poultry	United States
1107	ESC_RA4139AA	Poultry	United States
1108	ESC_RA4140AA	Poultry	United States
1109	ESC_RA4141AA	Poultry	United States
1110	ESC_RA4142AA	Poultry	United States
1111	ESC_RA4220AA	Poultry	Germany
1112	ESC_RA4225AA	Poultry	Germany
1113	ESC_RA4229AA	Poultry	Germany
1114	ESC_RA4246AA	Poultry	Germany
1115	ESC_RA4247AA	Poultry	Germany
1116	ESC_RA4253AA	Poultry	Germany
1117	ESC_RA4706AA	Poultry	United States
1118	ESC_RA4719AA	Human	United States
1119	ESC_RA4877AA	Poultry	United States
1120	ESC_RA4941AA	Bovine	United States
1121	ESC_RA5031AA	Poultry	Germany
1122	ESC_RA5045AA	Poultry	Germany
1123	ESC_RA5053AA	Human	Germany
1124	ESC_RA5054AA	Poultry	Germany
1125	ESC_RA5057AA	Poultry	Germany
1126	ESC_RA5077AA	Poultry	Germany
1127	ESC_RA5080AA	Poultry	Germany
1128	ESC_RA5098AA	Poultry	Germany
1129	ESC_RA5124AA	Poultry	Germany
1130	ESC_RA5130AA	Poultry	Germany
1131	ESC_RA5133AA	Poultry	Germany
1132	ESC_RA5145AA	Poultry	Germany
1133	ESC_RA5149AA	Poultry	Germany
1134	ESC_RA6523AA	Human	France
1135	ESC_RA7017AA	Human	Netherlands
1136	ESC_RA7041AA	Human	Netherlands
1137	ESC_RA7217AA	Poultry	Denmark
1138	ESC_RA7544AA	Swine	United States
1139	ESC_RA7680AA	Swine	Denmark
1140	ESC_RA7708AA	Poultry	Denmark
1141	ESC_RA7709AA	Poultry	Denmark
1142	ESC_RA7806AA	Poultry	Denmark
1143	ESC_RA8241AA	Human	United States
1144	ESC_RA8669AA	Poultry	United States
1145	ESC_RA8802AA	Swine	United States
1146	ESC_RA9185AA	Swine	United States
1147	ESC_RA9254AA	Poultry	United States
1148	ESC_RA9288AA	Poultry	United States
1149	ESC_RA9505AA	Plant	United States
1150	ESC_RA9718AA	Bovine	United States
1151	ESC_RA9808AA	ND/Others	United Kingdom
1152	ESC_RA9814AA	ND/Others	United Kingdom
1153	ESC_RA9818AA	ND/Others	United Kingdom
1154	ESC_RA9822AA	ND/Others	United Kingdom
1155	ESC_RA9971AA	ND/Others	United Kingdom
1156	ESC_RA9976AA	ND/Others	United Kingdom
1157	ESC_RB1986AA	Poultry	China
1158	ESC_RB1987AA	Poultry	China
1159	ESC_RB1991AA	Poultry	China
1160	ESC_RB1992AA	Poultry	China
1161	ESC_RB1993AA	Poultry	China
1162	ESC_RB1994AA	Poultry	China
1163	ESC_RB1995AA	Poultry	China
1164	ESC_RB2000AA	Poultry	China
1165	ESC_RB2012AA	Poultry	China
1166	ESC_RB2013AA	Poultry	China
1167	ESC_RB2024AA	Poultry	China
1168	ESC_RB2026AA	Poultry	China
1169	ESC_RB2034AA	Poultry	China
1170	ESC_RB2035AA	Poultry	China
1171	ESC_RB2048AA	Poultry	China
1172	ESC_RB2055AA	Poultry	China
1173	ESC_RB2212AA	Poultry	China
1174	ESC_RB2219AA	Poultry	China
1175	ESC_RB2221AA	Poultry	China
1176	ESC_RB2222AA	Poultry	China
1177	ESC_RB2223AA	Poultry	China
1178	ESC_RB2225AA	Poultry	China
1179	ESC_RB2234AA	Poultry	China
1180	ESC_SA0488AA	Bovine	United States
1181	ESC_SA1013AA	Poultry	United States
1182	ESC_SA1179AA	Poultry	United States
1183	ESC_SA1180AA	Poultry	United States
1184	ESC_SA2939AA	Human	United Kingdom
1185	ESC_SA4496AA	Poultry	United States
1186	ESC_SA5756AA	Human	United Kingdom
1187	ESC_SA6282AA	Poultry	Brazil
1188	ESC_SA6615AA	Poultry	United States
1189	ESC_SA8222AA	Poultry	Australia
1190	ESC_SA8224AA	Poultry	Australia
1191	ESC_SA8240AA	Poultry	Australia
1192	ESC_SA8241AA	Poultry	Australia
1193	ESC_SA8255AA	Poultry	Australia
1194	ESC_SA8256AA	Poultry	Australia
1195	ESC_SA8262AA	Poultry	Australia
1196	ESC_SA8263AA	Poultry	Australia
1197	ESC_SA8269AA	Poultry	Australia
1198	ESC_SA8270AA	Poultry	Australia
1199	ESC_SA8272AA	Poultry	Australia
1200	ESC_SA8283AA	Poultry	Australia
1201	ESC_SA8284AA	Poultry	Australia
1202	ESC_SA8285AA	Poultry	Australia
1203	ESC_SA8286AA	Poultry	Australia
1204	ESC_SA8288AA	Poultry	Australia
1205	ESC_SA8294AA	Poultry	Australia
1206	ESC_SA8298AA	Poultry	Australia
1207	ESC_SA8304AA	Poultry	Australia
1208	ESC_SA8305AA	Poultry	Australia
1209	ESC_SA8308AA	Poultry	Australia
1210	ESC_SA8309AA	Poultry	Australia
1211	ESC_SA9329AA	Poultry	Brazil
1212	ESC_TA1389AA	Poultry	Finland
1213	ESC_TA1406AA	Poultry	Finland
1214	ESC_TA1407AA	Poultry	Finland
1215	ESC_TA1408AA	Poultry	Finland
1216	ESC_TA1409AA	Poultry	Finland
1217	ESC_TA1410AA	Poultry	Finland
1218	ESC_TA1411AA	Poultry	Finland
1219	ESC_TA1412AA	Poultry	Finland
1220	ESC_TA1413AA	Poultry	Finland
1221	ESC_TA1414AA	Poultry	Finland
1222	ESC_TA1415AA	Poultry	Finland
1223	ESC_TA1416AA	Poultry	Finland
1224	ESC_TA1417AA	Poultry	Finland
1225	ESC_TA1418AA	Poultry	Finland
1226	ESC_TA1419AA	Poultry	Finland
1227	ESC_TA1420AA	Poultry	Finland
1228	ESC_TA1422AA	Poultry	Finland
1229	ESC_TA1423AA	Poultry	Finland
1230	ESC_TA1424AA	Poultry	Finland
1231	ESC_TA1425AA	Poultry	Finland
1232	ESC_TA1426AA	Poultry	Finland
1233	ESC_TA2078AA	Poultry	United States
1234	ESC_TA4493AA	Swine	United States
1235	ESC_TA6924AA	Poultry	United States
1236	ESC_TA7205AA	Human	Australia
1237	ESC_TA8311AA	Human	United Kingdom
1238	ESC_TA8733AA	Human	United States
1239	ESC_TA8745AA	Poultry	United States
1240	ESC_TA8847AA	Poultry	Croatia
1241	ESC_TA8873AA	Poultry	Croatia
1242	ESC_TA8877AA	Poultry	Croatia
1243	ESC_TA8928AA	Poultry	Croatia
1244	ESC_TA9709AA	Poultry	United States
1245	ESC_TA9912AA	Poultry	United States
1246	ESC_TA9929AA	Water/River	United States
1247	ESC_TA9984AA	Poultry	United States
1248	ESC_TB5658AA	Water/River	Germany
1249	ESC_TB6057AA	Poultry	United States
1250	ESC_TB6060AA	Poultry	United States
1251	ESC_TB8828AA	Poultry	United States
1252	ESC_UA1330AA	Poultry	United States
1253	ESC_UA1485AA	Poultry	United States
1254	ESC_UA1493AA	Poultry	United States
1255	ESC_UA1502AA	ND/Other	United States
1256	ESC_UA1529AA	Poultry	United States
1257	ESC_UA1537AA	Poultry	United States
1258	ESC_UA1540AA	Poultry	United States
1259	ESC_UA1555AA	Poultry	United States
1260	ESC_UA1586AA	Poultry	United States
1261	ESC_UA1612AA	Poultry	United States
1262	ESC_UA1615AA	Poultry	United States
1263	ESC_UA1625AA	Poultry	United States
1264	ESC_UA1666AA	Poultry	United States
1265	ESC_UA1679AA	Poultry	United States
1266	ESC_UA1680AA	Swine	United States
1267	ESC_UA1705AA	Poultry	United States
1268	ESC_UA1723AA	ND/Other	United States
1269	ESC_UA1754AA	Poultry	United States
1270	ESC_UA1760AA	ND/Other	United States
1271	ESC_UA1796AA	Poultry	United States
1272	ESC_UA1871AA	Poultry	United States
1273	ESC_UA1873AA	Poultry	United States
1274	ESC_UA1880AA	Poultry	United States
1275	ESC_UA1928AA	Poultry	United States
1276	ESC_UA1934AA	Poultry	United States
1277	ESC_UA1941AA	Poultry	United States
1278	ESC_UA2052AA	Poultry	United States
1279	ESC_UA2085AA	Poultry	United States
1280	ESC_UA2104AA	Poultry	United States
1281	ESC_UA2111AA	Poultry	United States
1282	ESC_UA2136AA	Poultry	United States
1283	ESC_UA2142AA	Poultry	United States
1284	ESC_UA2974AA	Swine	United States
1285	ESC_UA3337AA	Poultry	United States
1286	ESC_UA3535AA	Human	Switzerland
1287	ESC_UA5377AA	Swine	United States
1288	ESC_UA5671AA	Swine	Denmark
1289	ESC_UB0054AA	Water/River	New Zealand
1290	ESC_UB1047AA	Reptile	Poland
1291	ESC_UB1288AA	Reptile	Poland
1292	ESC_UB1502AA	Human	Denmark
1293	ESC_UB1713AA	Human	Denmark
1294	ESC_UB1740AA	Human	Denmark
1295	ESC_UB1859AA	Human	Denmark
1296	ESC_UB2149AA	Human	Denmark
1297	ESC_UB2822AA	Human	Denmark
1298	ESC_UB2848AA	Human	Denmark
1299	ESC_UB2876AA	Poultry	United States
1300	ESC_UB3582AA	Feline	United States
1301	ESC_UB3644AA	Poultry	United States
1302	ESC_UB3793AA	Swine	Austria
1303	ESC_UB3852AA	Swine	Czechia
1304	ESC_UB3863AA	Swine	Denmark
1305	ESC_UB3868AA	Swine	Denmark
1306	ESC_UB3878AA	Bovine	France
1307	ESC_UB3923AA	Swine	Hungary
1308	ESC_UB3930AA	Swine	Hungary
1309	ESC_UB3944AA	Swine	Italy
1310	ESC_UB3946AA	Swine	Italy
1311	ESC_UB4092AA	Swine	Slovenia
1312	ESC_UB4093AA	Swine	Slovenia
1313	ESC_UB4112AA	Swine	Spain
1314	ESC_UB4149AA	Swine	United Kingdom
1315	ESC_UB4554AA	Water/River	Japan
1316	ESC_UB4556AA	Water/River	Japan
1317	ESC_UB4873AA	Bovine	United States
1318	ESC_UB4878AA	Bovine	United States
1319	ESC_UB6206AA	Water/River	Japan
1320	ESC_UB6207AA	Water/River	Japan
1321	ESC_UB6558AA	Poultry	United States
1322	ESC_UB6561AA	Bovine	United States
1323	ESC_UB7264AA	Ovine/Goat (Caprinae)	United Kingdom
1324	ESC_UB7524AA	Bovine	United States
1325	ESC_UB7572AA	Swine	United States
1326	ESC_UB7622AA	Canine	United States
1327	ESC_UB7804AA	Poultry	United States
1328	ESC_UB7948AA	Bovine	United States
1329	ESC_UB8062AA	Poultry	United States
1330	ESC_UB8076AA	Bovine	United States
1331	ESC_UB8080AA	Poultry	United States
1332	ESC_UB8082AA	Poultry	United States
1333	ESC_UB8425AA	Swine	United States
1334	ESC_UB8432AA	Poultry	United States
1335	ESC_UB9384AA	Poultry	United States
1336	ESC_UB9392AA	Poultry	United States
1337	ESC_UB9517AA	Poultry	United States
1338	ESC_UB9939AA	Poultry	United States
1339	ESC_VA1985AA	Poultry	United States
1340	ESC_VA2038AA	Poultry	China
1341	ESC_VA2249AA	Human	China
1342	ESC_VA2309AA	Swine	Japan
1343	ESC_VA4580AA	Swine	United States
1344	ESC_VA4702AA	Canine	United States
1345	ESC_VA5437AA	Poultry	United States
1346	ESC_VA5706AA	Bovine	Netherlands
1347	ESC_VA5707AA	Bovine	Netherlands
1348	ESC_VA5940AA	Poultry	Peru
1349	ESC_VA5945AA	Poultry	Peru
1350	ESC_VA6185AA	Poultry	United States
1351	ESC_VA6201AA	Poultry	United States
1352	ESC_VA6665AA	Poultry	United States
1353	ESC_VA6666AA	Poultry	United States
1354	ESC_VA9648AA	Poultry	United Kingdom
1355	ESC_VA9716AA	Poultry	United Kingdom
1356	ESC_VA9718AA	Poultry	United Kingdom
1357	ESC_VA9721AA	Poultry	United Kingdom
1358	ESC_VB0070AA	Poultry	Lebanon
1359	ESC_VB0071AA	Poultry	Lebanon
1360	ESC_VB0271AA	Poultry	Hungary
1361	ESC_VB0283AA	Poultry	Hungary
1362	ESC_VB0284AA	Poultry	Hungary
1363	ESC_VB0287AA	Poultry	Hungary
1364	ESC_VB0291AA	Poultry	Hungary
1365	ESC_VB0302AA	Poultry	Hungary
1366	ESC_VB0303AA	Poultry	Hungary
1367	ESC_VB0306AA	Poultry	Hungary
1368	ESC_VB0307AA	Poultry	Hungary
1369	ESC_VB0324AA	Poultry	Hungary
1370	ESC_VB0339AA	Poultry	Hungary
1371	ESC_VB0346AA	Poultry	Hungary
1372	ESC_VB1334AA	Poultry	United States
1373	ESC_VB1336AA	Poultry	United States
1374	ESC_VB1341AA	Poultry	United States
1375	ESC_VB1368AA	Swine	Germany
1376	ESC_VB1373AA	Poultry	Germany
1377	ESC_VB1395AA	Swine	Germany
1378	ESC_VB1396AA	Poultry	Germany
1379	ESC_VB1402AA	Poultry	Germany
1380	ESC_VB1645AA	Poultry	United States
1381	ESC_VB1648AA	Poultry	United States
1382	ESC_VB1679AA	Swine	United States
1383	ESC_VB1756AA	Poultry	United States
1384	ESC_VB2156AA	Poultry	United States
1385	ESC_VB2983AA	Poultry	Italy
1386	ESC_VB2985AA	Poultry	Italy
1387	ESC_VB2997AA	Poultry	Lithuania
1388	ESC_VB3010AA	Poultry	Netherlands
1389	ESC_VB3030AA	Poultry	Poland
1390	ESC_VB3068AA	Poultry	Switzerland
1391	ESC_VB3071AA	Poultry	United Kingdom
1392	ESC_VB3125AA	Poultry	Austria
1393	ESC_VB3164AA	Poultry	United States
1394	ESC_VB3165AA	Poultry	United States
1395	ESC_VB3218AA	Poultry	United States
1396	ESC_VB3219AA	Poultry	United States
1397	ESC_VB3645AA	Poultry	United States
1398	ESC_VB4792AA	Human	France
1399	ESC_VB5463AA	Poultry	United States
1400	ESC_VB6140AA	Poultry	United States
1401	ESC_VB6164AA	Poultry	United States
1402	ESC_VB6496AA	Poultry	United States
1403	ESC_VB6515AA	Poultry	United States
1404	ESC_VB7057AA	Poultry	United States
1405	ESC_VB7060AA	Poultry	United States
1406	ESC_VB7086AA	Swine	Australia
1407	ESC_VB7096AA	Swine	Australia
1408	ESC_VB7838AA	Food chain	Germany
1409	ESC_VB7841AA	Food chain	Germany
1410	ESC_VB7845AA	Food chain	Germany
1411	ESC_VB8026AA	Poultry	United States
1412	ESC_VB8028AA	Poultry	United States
1413	ESC_VB8060AA	Swine	United States
1414	ESC_VB8085AA	Poultry	United States
1415	ESC_VB8087AA	Poultry	United States
1416	ESC_VB8088AA	Poultry	United States
1417	ESC_VB8435AA	Food chain	Germany
1418	ESC_VB8533AA	Poultry	United States
1419	ESC_VB8843AA	Water/River	Germany
1420	ESC_VB8866AA	Water/River	Germany
1421	ESC_VB9576AA	Poultry	United States
1422	ESC_VB9631AA	Poultry	United States
1423	ESC_VB9830AA	Poultry	United States
1424	ESC_VB9840AA	Poultry	United States
1425	ESC_WA2590AA	Human	Singapore
1426	ESC_WA2633AA	Poultry	Denmark
1427	ESC_WA2634AA	Poultry	Norway
1428	ESC_WA2635AA	Poultry	Norway
1429	ESC_WA2636AA	Poultry	Norway
1430	ESC_WA2638AA	Poultry	Denmark
1431	ESC_WA2639AA	Poultry	Denmark
1432	ESC_WA2643AA	Poultry	Finland
1433	ESC_WA2644AA	Poultry	Finland
1434	ESC_WA2645AA	Poultry	Denmark
1435	ESC_WA2646AA	Poultry	Norway
1436	ESC_WA2647AA	Poultry	Denmark
1437	ESC_WA2648AA	Poultry	Denmark
1438	ESC_WA2649AA	Poultry	Denmark
1439	ESC_WA2650AA	Poultry	Finland
1440	ESC_WA2651AA	Poultry	Finland
1441	ESC_WA2652AA	Poultry	Denmark
1442	ESC_WA2653AA	Poultry	Denmark
1443	ESC_WA2655AA	Poultry	Finland
1444	ESC_WA2656AA	Poultry	Denmark
1445	ESC_WA2658AA	Poultry	Denmark
1446	ESC_WA2659AA	Poultry	Denmark
1447	ESC_WA2660AA	Poultry	Denmark
1448	ESC_WA2661AA	Poultry	Finland
1449	ESC_WA2662AA	Poultry	Denmark
1450	ESC_WA2663AA	Poultry	Finland
1451	ESC_WA2665AA	Poultry	Denmark
1452	ESC_WA2666AA	Poultry	Finland
1453	ESC_WA2667AA	Poultry	Finland
1454	ESC_WA2674AA	Poultry	Finland
1455	ESC_WA2675AA	Poultry	Finland
1456	ESC_WA2679AA	Poultry	Finland
1457	ESC_WA2680AA	Poultry	Denmark
1458	ESC_WA2681AA	Poultry	Norway
1459	ESC_WA2682AA	Poultry	Denmark
1460	ESC_WA2683AA	Poultry	Denmark
1461	ESC_WA2685AA	Bovine	Denmark
1462	ESC_WA2686AA	Poultry	Denmark
1463	ESC_WA2689AA	Poultry	Denmark
1464	ESC_WA2690AA	Poultry	Denmark
1465	ESC_WA2691AA	Bovine	Denmark
1466	ESC_WA2694AA	Poultry	Denmark
1467	ESC_WA2695AA	Poultry	Denmark
1468	ESC_WA2697AA	Poultry	Denmark
1469	ESC_WA2699AA	Poultry	Denmark
1470	ESC_WA3041AA	Human	United States
1471	ESC_WA3718AA	Poultry	China
1472	ESC_WA4378AA	Human	China
1473	ESC_WA4385AA	Human	China
1474	ESC_WA4596AA	Human	United Kingdom
1475	ESC_WA6701AA	ND/Others	United States
1476	ESC_WA6720AA	ND/Others	United States
1477	ESC_WA6747AA	ND/Others	United States
1478	ESC_WA9594AA	Poultry	United States
1479	ESC_WA9783AA	Poultry	United States
1480	ESC_WA9784AA	Poultry	United States
1481	ESC_WA9787AA	Poultry	United States
1482	ESC_WA9867AA	Swine	United States
1483	ESC_WA9870AA	Poultry	United States
1484	ESC_WA9874AA	Poultry	United States
1485	ESC_WB0047AA	Poultry	United States
1486	ESC_WB0103AA	Bovine	United States
1487	ESC_WB0107AA	Bovine	United States
1488	ESC_WB0125AA	Bovine	United States
1489	ESC_WB0286AA	Poultry	United States
1490	ESC_WB1660AA	Poultry	United States
1491	ESC_WB2102AA	Poultry	United States
1492	ESC_WB2108AA	Poultry	United States
1493	ESC_WB2167AA	Poultry	United States
1494	ESC_WB2177AA	Poultry	United States
1495	ESC_WB2373AA	Poultry	United States
1496	ESC_WB2444AA	Poultry	United States
1497	ESC_WB2451AA	Poultry	United States
1498	ESC_WB2452AA	Poultry	United States
1499	ESC_WB2455AA	Poultry	United States
1500	ESC_WB2457AA	Poultry	United States
1501	ESC_WB2462AA	Poultry	United States
1502	ESC_WB2467AA	Poultry	United States
1503	ESC_WB2519AA	Poultry	United States
1504	ESC_WB2520AA	Poultry	United States
1505	ESC_WB2522AA	Poultry	United States
1506	ESC_WB2927AA	Canine	France
1507	ESC_WB3360AA	Bovine	France
1508	ESC_WB3396AA	Swine	Spain
1509	ESC_WB3417AA	Poultry	Spain
1510	ESC_WB3420AA	Poultry	Spain
1511	ESC_WB3559AA	Poultry	Poland
1512	ESC_WB3596AA	Swine	Poland
1513	ESC_WB3648AA	Swine	Germany
1514	ESC_WB3649AA	Swine	Germany
1515	ESC_WB3668AA	Swine	Germany
1516	ESC_WB3680AA	Poultry	Germany
1517	ESC_WB3706AA	Poultry	Germany
1518	ESC_WB3711AA	Poultry	Germany
1519	ESC_WB3712AA	Poultry	Germany
1520	ESC_WB3774AA	Poultry	United States
1521	ESC_WB3961AA	Swine	Netherlands
1522	ESC_WB3962AA	Swine	Netherlands
1523	ESC_WB3992AA	Swine	Netherlands
1524	ESC_WB4146AA	Human	France
1525	ESC_WB4487AA	Poultry	United States
1526	ESC_WB4493AA	Poultry	United States
1527	ESC_WB4494AA	Poultry	United States
1528	ESC_WB4500AA	Poultry	United States
1529	ESC_WB4585AA	Poultry	United States
1530	ESC_WB4586AA	Poultry	United States
1531	ESC_WB4590AA	Poultry	United States
1532	ESC_WB4592AA	Poultry	United States
1533	ESC_WB4992AA	Poultry	United States
1534	ESC_WB5042AA	Poultry	Portugal
1535	ESC_WB5070AA	Poultry	United States
1536	ESC_WB5071AA	Poultry	United States
1537	ESC_WB5073AA	Poultry	United States
1538	ESC_WB5076AA	Poultry	United States
1539	ESC_WB5078AA	Poultry	United States
1540	ESC_WB5083AA	Poultry	United States
1541	ESC_WB5085AA	Poultry	United States
1542	ESC_WB5086AA	Poultry	United States
1543	ESC_WB5120AA	Human	China
1544	ESC_WB5123AA	Human	China
1545	ESC_WB5486AA	Poultry	United States
1546	ESC_WB5487AA	Poultry	United States
1547	ESC_WB5490AA	Poultry	United States
1548	ESC_WB5540AA	Poultry	United States
1549	ESC_WB5929AA	Canine	Australia
1550	ESC_WB6096AA	Canine	Australia
1551	ESC_WB6192AA	Canine	Australia
1552	ESC_WB6250AA	Canine	Australia
1553	ESC_WB6260AA	Canine	Australia
1554	ESC_WB6271AA	Canine	Australia
1555	ESC_WB6406AA	Poultry	United States
1556	ESC_WB6801AA	Human	Australia
1557	ESC_WB6802AA	Human	Australia
1558	ESC_WB6869AA	Poultry	United States
1559	ESC_WB6906AA	Poultry	United States
1560	ESC_WB6918AA	Poultry	United States
1561	ESC_WB6946AA	Poultry	United States
1562	ESC_WB6953AA	Poultry	United States
1563	ESC_WB6955AA	Poultry	United States
1564	ESC_WB6961AA	Poultry	United States
1565	ESC_WB7251AA	Bovine	Belgium
1566	ESC_WB7252AA	Bovine	Belgium
1567	ESC_WB7262AA	Bovine	Belgium
1568	ESC_WB7285AA	Bovine	Belgium
1569	ESC_WB8279AA	Poultry	Netherlands
1570	ESC_WB8358AA	Poultry	United States
1571	ESC_WB8359AA	Poultry	United States
1572	ESC_WB8878AA	Poultry	Brazil
1573	ESC_WB9003AA	Poultry	United States
1574	ESC_WB9374AA	Poultry	United States
1575	ESC_WB9440AA	Poultry	United States
1576	ESC_WB9448AA	Poultry	United States
1577	ESC_WB9566AA	Poultry	United States
1578	ESC_WB9678AA	Poultry	United States
1579	ESC_WB9683AA	Poultry	United States
1580	ESC_WB9688AA	Poultry	United States
1581	ESC_WB9741AA	Poultry	United States
1582	ESC_WB9742AA	Poultry	United States
1583	ESC_XA0827AA	Swine	United States
1584	ESC_XA0834AA	Swine	United States
1585	ESC_XA3497AA	Swine	United States
1586	ESC_XA4234AA	Swine	United States
1587	ESC_XA6409AA	Poultry	China
1588	ESC_XA7784AA	Poultry	United States
1589	ESC_XB2325AA	Poultry	United States
1590	ESC_XB2579AA	Poultry	United States
1591	ESC_XB2631AA	Poultry	United States
1592	ESC_XB5479AA	Other Mammal	United States
1593	ESC_XB5528AA	Bovine	United States
1594	ESC_XB7415AA	Poultry	United States
1595	ESC_XB7515AA	Canine	Canada
1596	ESC_XB9080AA	Poultry	United States
1597	ESC_XB9083AA	Poultry	United States
1598	ESC_XB9159AA	Swine	United States
1599	ESC_XB9324AA	Poultry	United States
1600	ESC_YA1280AA	Human	Switzerland
1601	ESC_YA1363AA	Human	Switzerland
1602	ESC_YA1453AA	Human	Switzerland
1603	ESC_YA1462AA	Human	Switzerland
1604	ESC_YA1531AA	Human	Switzerland
1605	ESC_YB0981AA	Poultry	United States
1606	ESC_YB1674AA	Human	Australia
1607	ESC_YB2262AA	Human	France
1608	ESC_YB5881AA	Poultry	United States
1609	ESC_YB5883AA	Poultry	United States
1610	ESC_YB5902AA	Poultry	United States
1611	ESC_YB7893AA	Poultry	United States
1612	ESC_YB7970AA	Poultry	United States
1613	ESC_YB7992AA	Poultry	United States
1614	ESC_YB8050AA	Poultry	United States
1615	ESC_YB9010AA	Swine	South Africa
1616	ESC_YB9464AA	Poultry	Croatia
1617	ESC_YB9487AA	Poultry	Croatia
1618	ESC_YB9490AA	Poultry	Croatia
1619	ESC_YB9491AA	Poultry	Croatia
1620	ESC_YB9493AA	Poultry	Croatia
1621	ESC_YB9495AA	Poultry	Croatia
1622	ESC_YB9498AA	Poultry	Croatia
1623	ESC_YB9503AA	Poultry	Croatia
1624	ESC_YB9514AA	Poultry	Croatia
1625	ESC_YB9515AA	Poultry	Croatia
1626	ESC_YB9516AA	Poultry	Croatia
1627	ESC_YB9519AA	Poultry	Croatia
1628	ESC_YB9530AA	Poultry	Croatia
1629	ESC_YB9531AA	Poultry	Croatia
1630	ESC_YB9534AA	Poultry	Croatia
1631	ESC_YB9535AA	Poultry	Croatia
1632	ESC_YB9536AA	Poultry	Croatia
1633	ESC_YB9539AA	Poultry	Croatia
1634	ESC_YB9541AA	Poultry	Croatia
1635	ESC_YB9548AA	Poultry	Croatia
1636	ESC_YB9553AA	Poultry	Croatia
1637	ESC_YB9564AA	Poultry	Croatia
1638	ESC_YB9565AA	Poultry	Croatia
1639	ESC_YB9595AA	Poultry	France
1640	ESC_YB9626AA	Poultry	France
1641	ESC_ZA1539AA	Poultry	Italy
1642	ESC_ZA2477AA	Poultry	Italy
1643	ESC_ZA2488AA	Poultry	Italy
1644	ESC_ZA2495AA	Poultry	Italy
1645	ESC_ZA2498AA	Poultry	Italy
1646	ESC_ZA2747AA	Poultry	United States
1647	ESC_ZA4520AA	Rabbit/Hare	Kenya
1648	ESC_ZA4947AA	Poultry	Kenya
1649	ESC_ZA5700AA	Poultry	Kenya
1650	ESC_ZA6391AA	Bovine	France
1651	ESC_ZA6411AA	Bovine	Germany
1652	ESC_ZA6857AA	Rodent	United States
1653	ESC_ZA9260AA	Bovine	United States
1654	ESC_ZA9672AA	Poultry	United States
1655	ESC_ZA9712AA	Swine	United States
1656	ESC_ZA9943AA	Poultry	United States
1657	ESC_ZB5891AA	Water/River	Ecuador
1658	ESC_ZB5907AA	Water/River	Ecuador
1659	ESC_ZB5941AA	Poultry	United States
1660	ESC_ZB5952AA	Poultry	United States
1661	ESC_ZB6134AA	Poultry	United States
1662	ESC_ZB6160AA	Poultry	United States
1663	ESC_ZB6161AA	Poultry	United States
1664	ESC_ZB6203AA	Poultry	United States
1665	ESC_ZB6270AA	Canine	United States
1666	ESC_ZB6281AA	Poultry	United States
1667	ESC_ZB6326AA	Poultry	United States
1668	ESC_ZB6329AA	Poultry	United States
1669	ESC_ZB6333AA	Poultry	United States
1670	ESC_ZB6335AA	Poultry	United States
1671	ESC_ZB6343AA	Poultry	United States
1672	ESC_ZB6353AA	Poultry	United States
1673	ESC_ZB6758AA	Plant	Denmark
1674	ESC_ZB7481AA	Human	China
1675	ESC_ZB7494AA	Human	China
1676	ESC_ZB7499AA	Human	China
1677	ESC_ZB7500AA	Human	China
1678	ESC_ZB7578AA	Food chain	China
1679	ESC_ZB7621AA	Swine	China
1680	ESC_ZB7681AA	Human	China
1681	ESC_ZB7722AA	Human	China
1682	ESC_ZB7906AA	Swine	China
1683	ESC_ZB7934AA	Swine	China
1684	ESC_ZB8043AA	Poultry	United States
1685	ESC_ZB8065AA	Poultry	United States
1686	ESC_ZB8103AA	Poultry	United States
1687	ESC_ZB8521AA	Poultry	United States
1688	ESC_ZB8626AA	Poultry	United States
1689	ESC_ZB8750AA	Poultry	United States
1690	ESC_ZB8842AA	ND/Others	United States
1691	ESC_ZB8857AA	ND/Others	United States
1692	ESC_ZB8859AA	ND/Others	United States
1693	ESC_ZB8881AA	Poultry	United States
1694	ESC_ZB8886AA	Poultry	United States
1695	ESC_ZB9594AA	Swine	United Kingdom
1696	ESC_ZB9912AA	Poultry	United States
1697	ESC_ZB9929AA	Poultry	United States
1698	ESC_ZB9938AA	Poultry	United States
1699	ESC_ZB9943AA	Bovine	United States
1700	APEC 70	Poultry	Brazil
1701	APEC 71	Poultry	Brazil
1702	APEC 79	Poultry	Brazil
1703	APEC 85	Poultry	Brazil
1704	APEC 88	Poultry	Brazil
1705	APEC 98	Poultry	Brazil
1706	APEC 110	Poultry	Brazil
1707	APEC 115	Poultry	Brazil
1708	APEC 123	Poultry	Brazil
1709	APEC 127	Poultry	Brazil
1710	APEC 165	Poultry	Brazil
1711	APEC 168	Poultry	Brazil
1712	APEC 180	Poultry	Brazil
1713	APEC 260	Poultry	Brazil
1714	APEC 271	Poultry	Brazil
1715	APEC 275	Poultry	Brazil
1716	APEC 276	Poultry	Brazil
1717	APEC 277	Poultry	Brazil
1718	APEC 278	Poultry	Brazil
1719	APEC 280	Poultry	Brazil
